# Supplementary material for: Genetic exchanges are more frequent in bacteria encoding capsules
Source: PLoS Genet. 2018 Dec 21;14(12):e1007862. doi: 10.1371/journal.pgen.1007862 (PMC6322790; doi:10.1371/journal.pgen.1007862)
Supplement: S1 Dataset — A. Species data. This file corresponds to the data represented in Fig 1 and describes the average genome size, core and pan-genome sizes, recombination events and horizontal gene transfer events for each of the 127 species. The number of genomes, the percentage of capsulated genomes as well as their clade is indicated. B. Genome data. This file corresponds to the data represented in Fig 3 and details the accession numbers, species classification, capsule status and number of mobile genetic elements for each of the 5776 genomes used. (XLSX) [file pgen.1007862.s022.xlsx]

## Sheet: Species_data
Genus	Species	Species ID	# genomes	Average genome size	Capsule	Ratio of genomes	Clade 1	Clade 2	Core genome	Average # of genes	Pan genome	Gains HGT	Losses HGT	PHI families	CHI	PHI	Recombination events	Cumulative recombination length
Acinetobacter	baumannii	ACBA002	49	4050765	C+	1	Proteobacteria	Gammaproteobacteria	1854	3707.63	8262	12928	3821	1781	713	839	4693	7831434
Acetobacter	pasteurianus	ACPA002	13	3216032	C-	1	Proteobacteria	Alphaproteobacteria	2195	2949.2	3347	1016	154	1290	120	0	452	3739728
Aggregatibacter	actinomycetemcomitans	AGAC001	6	2291252	C-	0.833333	Proteobacteria	Gammaproteobacteria	1482	1950.5	2471	879	241	1347	57	5	757	567657
Alteromonas	mediterranea	ALME002	8	4885197	C+	1	Proteobacteria	Gammaproteobacteria	2803	3898.12	5436	2489	593	2165	519	131	1898	478365
Bacillus	amyloliquefaciens	BAAM001	17	3688209	C-	1	Firmicutes	Bacilli	2882	3715.41	5808	3858	687	2855	393	357	1476	7443228
Bacillus	coagulans	BACO001	5	3694837	C+	1	Firmicutes	Bacilli	2222	3180.8	4287	1894	309	2155	595	123	1533	4683053
Bacteroides	fragilis	BAFR001	6	4902215	C+	1	Bacteroidetes	Bacteroidia	3064	4172.83	6651	3859	613	2334	202	195	467	166556
Bacillus	megaterium	BAME001	5	5229799	C+	1	Firmicutes	Bacilli	3876	5100.2	7085	3028	672	3590	913	619	2558	6286893
Bacillus	subtilis	BASU001	46	4013819	C+	0.847826	Firmicutes	Bacilli	2459	4042.32	6264	5690	3009	2339	616	772	3312	9742179
Bacillus	velezensis	BAVE001	22	4241576	C-	0.954545	Firmicutes	Bacilli	2786	3742.64	6040	4968	1356	2733	470	737	2646	4445522
Bifidobacterium	animalis	BIAN002	16	1800480	C-	0.9375	Actinobacteria	Bifidobacteriales	1048	1520.25	1953	678	316	1015	140	12	535	389094
Bifidobacterium	breve	BIBR001	9	2426006	C-	1	Actinobacteria	Bifidobacteriales	1345	1843.11	2830	2242	1828	1199	376	329	1962	428172
Bordetella	bronchiseptica	BOBR002	5	5077489	C+	1	Proteobacteria	Betaproteobacteria	4163	4751.8	5397	946	608	3454	379	76	718	8420437
Borrelia	burgdorferi	BOBU001	5	910736	C-	1	Spirochaetes	Spirochaetales	782	1238.6	1384	404	342	422	30	14	137	117676
Bordetella	holmesii	BOHO001	5	3694378	C-	1	Proteobacteria	Betaproteobacteria	2564	3277	3182	91	626	13	0	0	22	833
Bordetella	pertussis	BOPE001	69	4386396	C+	0.971014	Proteobacteria	Betaproteobacteria	2654	3631.07	3639	822	3861	35	0	0	15	5171633
Brucella	abortus	BRAB001	14	3285427	C-	1	Proteobacteria	Alphaproteobacteria	2784	3064.57	3271	493	203	747	2	0	73	3324
Brucella	canis	BRCA001	6	3277586	C+	1	Proteobacteria	Alphaproteobacteria	2877	2997.67	3049	82	116	4	0	0	7	366
Brucella	melitensis	BRME001	9	3309874	C+	1	Proteobacteria	Alphaproteobacteria	2747	3015.89	3176	293	298	673	1	0	95	3367
Brucella	suis	BRSU001	17	3315231	C+	1	Proteobacteria	Alphaproteobacteria	2524	3029.94	3283	535	526	1069	7	1	70	2609
Burkholderia	cenocepacia	BUCE002	12	7780598	C+	1	Proteobacteria	Betaproteobacteria	4377	6780.6	11083	6903	1817	4337	691	476	3142	5006878
Burkholderia	mallei	BUMA001	16	5780166	C+	0.9375	Proteobacteria	Betaproteobacteria	3028	4829.25	5764	1697	2394	177	1	1	40	609
Burkholderia	multivorans	BUMU001	6	6845362	C+	1	Proteobacteria	Betaproteobacteria	4698	5963.83	7621	3041	235	4537	533	144	1142	10477614
Burkholderia	pseudomallei	BUPS002	49	7313636	C+	1	Proteobacteria	Betaproteobacteria	4107	6031.29	10469	12391	4624	3934	116	461	1232	11853057
Burkholderia	thailandensis	BUTH001	15	6950257	C+	1	Proteobacteria	Betaproteobacteria	3960	5728.27	8438	5123	4722	3492	150	18	974	2884322
Burkholderia	ubonensis	BUUB001	6	7463411	C+	1	Proteobacteria	Betaproteobacteria	3269	6312.17	11431	7708	2327	3089	881	338	3015	336677
Burkholderia	vietnamiensis	BUVI001	5	6891714	C+	1	Proteobacteria	Betaproteobacteria	4834	6111.2	8752	3985	318	3385	463	277	1352	927413
Campylobacter	coli	CACO001	16	1767110	C+	1	Proteobacteria	Epsilonproteobacteria	1215	1782	2973	2859	2207	982	404	236	3122	925596
Campylobacter	fetus	CAFE001	9	1930368	C-	1	Proteobacteria	Epsilonproteobacteria	1520	1857	2287	920	1588	137	7	2	87	15035
Campylobacter	jejuni	CAJE001	102	1801315	C+	0.990196	Proteobacteria	Epsilonproteobacteria	991	1642.97	3720	6832	1724	981	389	485	3809	7929955
Chlamydia	muridarum	CHMU002	7	1072952	C-	1	Chlamydiae	Chlamydiales	883	892.571	901	15	899	0	0	0	2	55
Chlamydia	pneumoniae	CHPN001	5	1228576	C-	1	Chlamydiae	Chlamydiales	946	1043.6	1115	155	30	11	2	0	55	52984
Chlamydia	psittaci	CHPS001	11	1179818	C-	1	Chlamydiae	Chlamydiales	764	957	1095	351	1049	342	36	10	187	485547
Chlamydia	trachomatis	CHTR001	39	1050210	C-	1	Chlamydiae	Chlamydiales	814	906.026	1006	316	176	779	53	29	348	3310141
Coxiella	burnetii	COBU001	7	2130797	C-	1	Proteobacteria	Gammaproteobacteria	1379	1965	2630	1179	428	576	4	0	39	721
Corynebacterium	diphtheriae	CODI001	13	2463666	C-	1	Actinobacteria	Corynebacteriales	1639	2183.69	3354	2591	579	1581	576	679	3492	5922724
Corynebacterium	pseudotuberculosis	COPS001	41	2337866	C-	1	Actinobacteria	Corynebacteriales	1187	1973.66	2362	1031	1461	1110	144	27	641	4226556
Corynebacterium	ulcerans	COUL001	10	2483321	C-	1	Actinobacteria	Corynebacteriales	1915	2167.3	2681	871	269	1872	837	505	3897	4007820
Cronobacter	sakazakii	CRSA001	5	4610566	C+	1	Proteobacteria	Gammaproteobacteria	3302	4040.4	5112	1641	375	2985	885	396	3180	891956
Ehrlichia	chaffeensis	EHCH001	8	1170935	C-	1	Proteobacteria	Alphaproteobacteria	845	876.125	893	38	27	225	22	9	97	135776
Elizabethkingia	anophelis	ELAN001	6	3931222	C-	0.833333	Bacteroidetes	Flavobacteriia	2954	3522.33	4336	1641	3055	1959	436	0	1731	368938
Enterobacter	aerogenes	ENAE001	6	5297782	C+	1	Proteobacteria	Gammaproteobacteria	4055	4881	6324	2135	333	2604	471	1	1725	521853
Enterococcus	faecalis	ENFA001	8	3026016	C-	0.875	Firmicutes	Bacilli	2051	2817.88	4700	3375	400	1756	182	238	923	12429339
Enterococcus	faecium	ENFA002	12	2614649	C+	1	Firmicutes	Bacilli	1692	2761.92	5026	4763	2469	1023	231	49	877	3145255
Enterobacter	cloacae	ENHO001	7	4782480	C+	1	Proteobacteria	Gammaproteobacteria	3462	4678	7693	4942	519	3284	953	703	2818	6231306
Escherichia	coli	ESCO001	203	5144250	C+	1	Proteobacteria	Gammaproteobacteria	1345	4858.67	20190	55279	15864	1320	635	830	13432	12904364
Francisella	noatunensis	FRNO001	6	1859830	C+	1	Proteobacteria	Gammaproteobacteria	1360	1441.33	1495	111	1437	1	0	0	23	235
Francisella	philomiragia	FRPH001	7	2017400	C+	1	Proteobacteria	Gammaproteobacteria	1487	1878.57	2610	1362	1591	1404	632	390	1960	1776802
Francisella	tularensis	FRTU001	33	1978958	C+	1	Proteobacteria	Gammaproteobacteria	924	1758.85	2610	1614	965	895	202	92	711	152534
Haemophilus	ducreyi	HADU001	12	1775503	C-	1	Proteobacteria	Gammaproteobacteria	1143	1477.92	1771	642	122	1093	7	0	27	2231150
Haemophilus	influenzae	HAIN001	17	1829217	C-	0.823529	Proteobacteria	Gammaproteobacteria	1098	1723.18	3132	2913	753	1079	724	705	5900	5518611
Helicobacter	pylori	HEPY001	83	1531450	C-	1	Proteobacteria	Epsilonproteobacteria	694	1453.59	4103	7432	2465	694	370	451	10488	16558707
Ketogulonicigenium	vulgare	KEVU001	5	3032608	C+	1	Proteobacteria	Alphaproteobacteria	2430	3012.4	3388	353	691	2	1	0	53	2733
Klebsiella	pneumoniae	KLPN001	73	5718854	C+	1	Proteobacteria	Gammaproteobacteria	2835	5383.77	14011	25232	5349	2806	993	887	6107	29371347
Lactobacillus	backii	LABA001	5	2845603	C-	1	Firmicutes	Bacilli	1816	2477	2860	994	133	414	4	0	242	261970
Lactobacillus	casei	LACA001	8	2952961	C+	1	Firmicutes	Bacilli	2194	2874.57	3624	1403	272	1832	119	6	456	2135407
Lactobacillus	delbrueckii	LADE001	5	1875071	C+	1	Firmicutes	Bacilli	1142	1681.4	2392	1268	235	538	57	15	210	41987
Lactobacillus	fermentum	LAFE001	5	1949874	C+	1	Firmicutes	Bacilli	1141	1861.6	2503	1102	417	532	44	20	169	48201
Lactobacillus	helveticus	LAHE002	9	2058319	C+	1	Firmicutes	Bacilli	1061	1794	3147	2369	478	941	69	31	263	84374
Lactobacillus	johnsonii	LAJO001	5	2159316	C+	1	Firmicutes	Bacilli	1164	1709.2	2434	1197	289	1006	469	316	1744	1591248
Lactobacillus	plantarum	LAPL001	21	3128783	C+	1	Firmicutes	Bacilli	1858	2945.29	5251	5067	1347	1652	226	232	1252	850893
Lactobacillus	rhamnosus	LARH001	7	3024027	C+	1	Firmicutes	Bacilli	2048	2661.71	3411	1105	438	1918	480	86	1341	2386077
Lactobacillus	salivarius	LASA002	5	2083592	C+	1	Firmicutes	Bacilli	1268	1942.4	2954	1669	418	1023	420	240	1390	1718890
Leptospira	interrogans	LEIN001	8	4762150	C+	1	Spirochaetes	Leptospirales	2919	3802.38	5026	2133	610	2609	201	75	779	157870
Leuconostoc	mesenteroides	LEME001	5	1986568	C+	1	Firmicutes	Bacilli	1369	1833.2	2408	905	310	872	82	31	234	190709
Legionella	pneumophila	LEPN001	55	3391443	C-	1	Proteobacteria	Gammaproteobacteria	1719	2964.63	5201	4935	1911	1712	509	498	2322	9861353
Listeria	monocytogenes	LIMO001	76	3018390	C-	1	Firmicutes	Bacilli	2037	2862.28	4974	6052	1550	2017	1215	1035	10180	3921099
Mannheimia	haemolytica	MAHA001	10	2704219	C+	1	Proteobacteria	Gammaproteobacteria	1766	2494.7	2969	993	702	497	48	0	392	236348
Methanosarcina	mazei	MEMA004	6	4166241	C-	1	Euryarchaeota	Methanomicrobia	2587	3382.33	4385	1790	403	1338	331	138	2033	1471247
Metallosphaera	sedula	MESE001	6	2191533	C-	1	Crenarchaeota	Thermoprotei	2264	2274.5	2286	22	10	4	0	0	1	7
Mycobacterium	abscessus	MYAB001	29	5331134	C-	1	Actinobacteria	Corynebacteriales	3562	4861.72	9038	7829	1173	3529	632	501	2493	19033476
Mycobacterium	avium	MYAV001	12	5275043	C-	1	Actinobacteria	Corynebacteriales	3258	4463.25	6090	2370	1012	3054	220	67	791	5171581
Mycobacterium	bovis	MYBO001	12	4371707	C-	1	Actinobacteria	Corynebacteriales	3496	3947	4205	441	485	69	1	1	98	3448
Mycoplasma	bovis	MYBO002	8	977257	C-	1	Tenericutes	Mollicutes	563	747	845	235	744	5	1	0	69	27084
Mycoplasma	capricolum	MYCA001	5	1016760	C-	1	Tenericutes	Mollicutes	531	732.8	981	440	47	36	1	0	50	21736
Mycoplasma	gallisepticum	MYGA001	11	926650	C-	1	Tenericutes	Mollicutes	582	727.545	843	229	91	459	88	4	269	881046
Mycoplasma	genitalium	MYGE001	5	579558	C-	1	Tenericutes	Mollicutes	402	483.4	538	88	77	138	18	3	89	153484
Mycoplasma	hyopneumoniae	MYHY001	6	898495	C-	1	Tenericutes	Mollicutes	546	670.833	785	205	96	500	104	52	296	389174
Mycoplasma	hyorhinis	MYHY002	6	837377	C-	1	Tenericutes	Mollicutes	544	690.5	747	210	656	77	7	1	50	21571
Mycoplasma	mycoides	MYMY001	10	1188848	C+	1	Tenericutes	Mollicutes	534	916	1314	722	151	513	71	3	245	114008
Mycoplasma	pneumoniae	MYPN001	21	816498	C-	1	Tenericutes	Mollicutes	547	708.619	810	229	185	217	5	0	24	756
Mycobacterium	smegmatis	MYSM001	6	6983267	C-	1	Actinobacteria	Corynebacteriales	5943	6654.67	7144	1182	6185	8	4	0	1068	1178942
Mycobacterium	tuberculosis	MYTU001	42	4402033	C-	1	Actinobacteria	Corynebacteriales	2689	3997.79	4520	1259	2292	441	11	1	282	6865
Neisseria	gonorrhoeae	NEGO001	9	2220340	C-	1	Proteobacteria	Betaproteobacteria	1564	2161.44	2422	920	484	686	123	95	1234	135576
Neisseria	meningitidis	NEME001	70	2191116	C+	0.985714	Proteobacteria	Betaproteobacteria	1163	2087.1	3427	3856	1737	1123	775	731	11077	3595790
Oblitimonas	alkaliphila	OBAL001	6	2377259	C+	1	Proteobacteria	Gammaproteobacteria	1739	2155.67	2745	1027	262	1227	366	182	1785	1062722
Pantoea	ananatis	PAAN001	5	4857861	C+	1	Proteobacteria	Gammaproteobacteria	3590	4266.4	5286	1634	402	2538	250	167	607	68053
Pasteurella	multocida	PAMU002	11	2415558	C+	0.909091	Proteobacteria	Gammaproteobacteria	1645	2084.9	2832	1232	319	1477	241	176	849	334044
Pediococcus	damnosus	PEDA001	5	2173661	C-	1	Firmicutes	Bacilli	1489	2050.8	2330	705	190	228	2	0	37	4977
Piscirickettsia	salmonis	PISA001	6	3515597	C+	1	Proteobacteria	Gammaproteobacteria	1709	3189.83	3531	1773	2060	2	2	0	222	3248764
Porphyromonas	gingivalis	POGI001	7	2249024	C-	1	Bacteroidetes	Bacteroidia	1361	1863.71	2430	929	348	1259	179	117	386	225326
Propionibacterium	acnes	PRAC001	16	2491961	C-	1	Actinobacteria	Propionibacteriales	1777	2267.06	2876	1084	439	1740	110	12	362	3403179
Pseudomonas	aeruginosa	PSAE001	71	6541482	C+	0.957746	Proteobacteria	Gammaproteobacteria	3347	5990.5	12298	18986	5533	3348	420	1198	4128	9484913
Rhizobium	phaseoli	RHPH001	13	6704835	C+	1	Proteobacteria	Alphaproteobacteria	4829	6231.54	8661	4206	1104	4712	1750	1190	6989	7154858
Rickettsia	prowazekii	RIPR001	10	1111769	C-	1	Proteobacteria	Alphaproteobacteria	741	849.1	911	85	128	112	0	0	17	471
Rickettsia	rickettsii	RIRI001	9	1269809	C-	1	Proteobacteria	Alphaproteobacteria	1084	1211.78	1321	231	1192	50	0	0	15	425
Salmonella	enterica	SAEN001	211	4756780	C+	1	Proteobacteria	Gammaproteobacteria	1651	4481.02	13270	27592	8105	1638	520	615	342	3815957
Serratia	plymuthica	SEPL001	6	5439574	C+	1	Proteobacteria	Gammaproteobacteria	3869	4860.5	6741	2869	437	3698	795	437	2314	7101065
Shewanella	baltica	SHBA001	7	5526018	C-	0.857143	Proteobacteria	Gammaproteobacteria	3368	4488.57	6252	2792	438	3229	1424	1108	5561	1732501
Shigella	flexneri	SHFL001	11	4891752	C+	1	Proteobacteria	Gammaproteobacteria	3018	4536.91	5166	2999	3632	25	1	0	129	5647
Sinorhizobium	meliloti	SIME002	8	6733414	C+	1	Proteobacteria	Alphaproteobacteria	4631	6349.88	9570	5156	1380	1950	259	114	1577	5850936
Streptococcus	agalactiae	STAG001	27	2275139	C+	1	Firmicutes	Bacilli	1256	1996.85	3925	4131	841	1164	86	130	403	11678339
Staphylococcus	aureus	STAU001	117	2771577	C+	0.923077	Firmicutes	Bacilli	1294	2737.97	5640	12243	5253	1258	431	391	3155	1236989
Staphylococcus	epidermidis	STEP001	5	2841173	C+	1	Firmicutes	Bacilli	1893	2411.8	3345	1502	165	590	46	10	319	1599027
Streptococcus	equi	STEQ001	5	2107382	C+	1	Firmicutes	Bacilli	1375	1872.4	2516	1036	218	1261	754	365	2859	951918
Streptococcus	mutans	STMU001	6	1984441	C-	1	Firmicutes	Bacilli	1543	1869.5	2374	760	225	1157	136	78	492	44087
Streptococcus	pneumoniae	STPN001	29	2110968	C+	0.931034	Firmicutes	Bacilli	1190	2084.66	3825	4716	1709	1130	401	375	3685	1392415
Staphylococcus	pseudintermedius	STPS002	5	2766566	C-	1	Firmicutes	Bacilli	1808	2385	3162	1329	373	774	52	32	299	254897
Streptococcus	pyogenes	STPY001	49	1862487	C-	0.979592	Firmicutes	Bacilli	961	1690.88	3073	4890	1653	928	299	276	3046	447999
Streptococcus	salivarius	STSA001	5	2191044	C+	1	Firmicutes	Bacilli	1477	1899.2	2488	887	238	1381	559	298	1701	1617194
Staphylococcus	schleiferi	STSC001	5	2528077	C-	1	Firmicutes	Bacilli	1974	2242.2	2643	628	94	1014	197	2	772	350850
Streptococcus	suis	STSU001	24	2131882	C+	1	Firmicutes	Bacilli	1101	1961.04	3941	3922	953	1074	603	500	4138	1373891
Streptococcus	thermophilus	STTH001	15	1869510	C+	1	Firmicutes	Bacilli	1196	1726.07	2494	1457	482	997	93	51	463	251240
Sulfolobus	islandicus	SUIS001	9	2465177	C-	1	Crenarchaeota	Thermoprotei	1908	2685.89	4167	2330	590	1540	77	26	294	721031
Sulfolobus	solfataricus	SUSO001	6	3034024	C-	1	Crenarchaeota	Thermoprotei	2308	2781.83	2921	413	255	98	1	0	62	299938
Synechocystis	sp.	SYSP003	7	3569196	C-	1	Cyanobacteria	Oscillatoriophycideae	3141	3334	3542	712	64	1	0	0	0	0
Thermotoga	maritima	THMA001	6	1869610	C+	1	Thermotogae	Thermotogales	1786	1867.5	1925	144	11	0	0	0	9	759
Vibrio	cholerae	VICH001	18	4050927	C+	1	Proteobacteria	Gammaproteobacteria	2560	3670.78	5964	3338	927	2320	690	464	2637	4905964
Vibrio	parahaemolyticus	VIPA001	12	5015214	C+	1	Proteobacteria	Gammaproteobacteria	3696	4541.17	8019	5309	607	3484	1072	1871	3537	719114
Vibrio	vulnificus	VIVU001	8	5229231	C+	1	Proteobacteria	Gammaproteobacteria	3584	4369.88	6330	3039	427	3354	1321	1327	5312	1275032
Xanthomonas	citri	XACI001	22	5123943	C+	1	Proteobacteria	Gammaproteobacteria	3474	4321.45	4819	1279	195	350	14	3	460	622366
Xanthomonas	oryzae	XAOR001	25	4951791	C+	1	Proteobacteria	Gammaproteobacteria	2356	3974.84	5415	3447	1345	2304	236	97	931	1683503
Xylella	fastidiosa	XYFA001	7	2666577	C+	0.857143	Proteobacteria	Gammaproteobacteria	1384	2187.14	2966	1502	473	1310	227	120	595	915371
Yersinia	enterocolitica	YEEN001	15	4838744	C-	1	Proteobacteria	Gammaproteobacteria	2763	4104.8	6445	3637	912	2703	742	189	2341	698281
Yersinia	pestis	YEPE001	33	4778555	C-	1	Proteobacteria	Gammaproteobacteria	2506	4202.21	4567	1303	2216	200	3	0	99	2666
Yersinia	pseudotuberculosis	YEPS001	12	4830299	C-	1	Proteobacteria	Gammaproteobacteria	3417	4111.33	5552	2547	368	2344	161	93	1091	613251
Zymomonas	mobilis	ZYMO001	8	2147181	C-	1	Proteobacteria	Alphaproteobacteria	1524	1820.71	2281	839	1650	1361	231	120	587	170438
Footnote
# genomes	number of genomes analysed in the species
Ratio of genomes	Proportion of genomes with the same capsule genotype
Gains HGT	Number of gains in the tree
Losses HGT	number of losses in the tree
PHI families	number of gene families that were analysed by PHI (had enough polymorphism)
CHI	number of gene families that failed the MaxCHI2 test from Maynard-Smith (p<0.05 no correction for multiple testing)
PHI	number of gene families that failed the pairwise homoplasy index (PHI) test with permutations (p<0.05 no correction for multiple testing)
Recombination events	Number of events of recombination. per branch model
Cumulative recombination length-	Cumulative length of the events of recombination. per branch model

## Sheet: Genome_data
Species	ID	Genome size	Capsule	Clade	Clade 2	Integrons	Plasmids	Prophages	RMS	Transposases	Accession GenBank
Propionibacterium acidipropionici ATCC 4875	ACAC001.B.00001	3656170	Cap-	Actinobacteria	Propionibacteriales	0	0	1	8	22	NC_019395
Propionibacterium acidipropionici CGMCC 1.2230	ACAC001.B.00002	3651382	Cap-	Actinobacteria	Propionibacteriales	0	0	0	5	23	NZ_CP013126
Propionibacterium acidipropionici ATCC 55737	ACAC001.B.00003	3707191	Cap+	Actinobacteria	Propionibacteriales	0	1	2	6	22	NZ_CP014352 NZ_CP014353
Propionibacterium acidipropionici F3E8	ACAC001.B.00004	3631890	Cap+	Actinobacteria	Propionibacteriales	0	0	2	5	17	NZ_CP015970
Acetohalobium arabaticum DSM 5501	ACAR001.B.00001	2469596	Cap+	Firmicutes	Clostridia	0	0	0	2	13	NC_014378
Acidovorax avenae subsp. avenae ATCC 19860	ACAV001.B.00001	5482170	Cap-	Proteobacteria	Betaproteobacteria	1	0	0	3	22	NC_015138
Actinobacteria bacterium IMCC26256	ACBA001.B.00001	2461858	Cap-	Actinobacteria		0	0	0	1	0	NZ_CP011489
Acinetobacter baumannii ACICU	ACBA002.B.00001	3996761	Cap+	Proteobacteria	Gammaproteobacteria	1	2	3	0	14	NC_010611 NC_010606 NC_010605
Acinetobacter baumannii AB307-0294	ACBA002.B.00002	3760981	Cap+	Proteobacteria	Gammaproteobacteria	0	0	2	0	0	NC_011595
Acinetobacter baumannii AB0057	ACBA002.B.00003	4059242	Cap+	Proteobacteria	Gammaproteobacteria	1	1	3	0	0	NC_011586 NC_011585
Acinetobacter baumannii str. AYE	ACBA002.B.00004	4048735	Cap+	Proteobacteria	Gammaproteobacteria	1	4	3	0	13	NC_010410 NC_010404 NC_010402 NC_010401 NC_010403
Acinetobacter baumannii D1279779	ACBA002.B.00005	3711700	Cap+	Proteobacteria	Gammaproteobacteria	0	1	3	1	18	NC_020547 NC_020525
Acinetobacter baumannii MDR-TJ	ACBA002.B.00006	4153407	Cap+	Proteobacteria	Gammaproteobacteria	1	2	3	0	0	NC_017847 NC_020524 NC_017848
Acinetobacter baumannii 1656-2	ACBA002.B.00007	4023106	Cap+	Proteobacteria	Gammaproteobacteria	1	2	5	0	35	NC_017162 NC_017163 NC_017164
Acinetobacter baumannii MDR-ZJ06	ACBA002.B.00008	4011434	Cap+	Proteobacteria	Gammaproteobacteria	2	1	5	0	14	NC_017171 NC_017172
Acinetobacter baumannii TYTH-1	ACBA002.B.00009	3957368	Cap+	Proteobacteria	Gammaproteobacteria	1	0	2	0	0	NC_018706
Acinetobacter baumannii BJAB07104	ACBA002.B.00010	4042229	Cap+	Proteobacteria	Gammaproteobacteria	1	2	3	0	0	NC_021726 NC_021727 NC_021728
Acinetobacter baumannii BJAB0715	ACBA002.B.00011	4053889	Cap+	Proteobacteria	Gammaproteobacteria	0	1	4	2	13	NC_021733 NC_021734
Acinetobacter baumannii BJAB0868	ACBA002.B.00012	4005822	Cap+	Proteobacteria	Gammaproteobacteria	1	3	3	0	0	NC_021729 NC_021731 NC_021732 NC_021730
Acinetobacter baumannii DU202	ACBA002.B.00013	4178958	Cap+	Proteobacteria	Gammaproteobacteria	1	0	6	1	0	NZ_CP017152
Acinetobacter baumannii ZW85-1	ACBA002.B.00014	3925246	Cap+	Proteobacteria	Gammaproteobacteria	0	2	2	3	0	NC_023028 NC_023031 NC_019985
Acinetobacter baumannii AC29	ACBA002.B.00015	3851648	Cap+	Proteobacteria	Gammaproteobacteria	0	0	2	0	0	NZ_CP007535
Acinetobacter baumannii AB031	ACBA002.B.00016	3803317	Cap+	Proteobacteria	Gammaproteobacteria	0	0	4	3	0	NZ_CP009256
Acinetobacter baumannii AB030	ACBA002.B.00017	4335793	Cap+	Proteobacteria	Gammaproteobacteria	0	0	8	3	15	NZ_CP009257
Acinetobacter baumannii AbH12O-A2	ACBA002.B.00018	3875775	Cap+	Proteobacteria	Gammaproteobacteria	0	0	5	2	0	NZ_CP009534
Acinetobacter baumannii LAC-4	ACBA002.B.00019	3968436	Cap+	Proteobacteria	Gammaproteobacteria	0	2	2	2	78	NZ_CP007712 NZ_CP007713 NZ_CP007714
Acinetobacter baumannii 6200	ACBA002.B.00020	4073976	Cap+	Proteobacteria	Gammaproteobacteria	0	3	3	2	37	NZ_CP010397 NZ_CP010398 NZ_CP010399 NZ_CP010400
Acinetobacter baumannii NCGM 237 DNA	ACBA002.B.00021	4021920	Cap+	Proteobacteria	Gammaproteobacteria	1	0	7	0	30	NZ_AP013357
Acinetobacter baumannii DNA	ACBA002.B.00022	4190324	Cap+	Proteobacteria	Gammaproteobacteria	1	1	4	3	12	NZ_AP014649 NZ_AP014650
Acinetobacter baumannii A1	ACBA002.B.00023	3917739	Cap+	Proteobacteria	Gammaproteobacteria	1	1	4	0	0	NZ_CP010781 NZ_CP010782
Acinetobacter baumannii ORAB01	ACBA002.B.00024	4121620	Cap+	Proteobacteria	Gammaproteobacteria	1	3	3	0	11	NZ_CP015483 NZ_CP015484 NZ_CP015485 NZ_CP015486
Acinetobacter baumannii AB5075-UW	ACBA002.B.00025	4066980	Cap+	Proteobacteria	Gammaproteobacteria	1	3	4	1	0	NZ_CP008706 NZ_CP008707 NZ_CP008708 NZ_CP008709
Acinetobacter baumannii XH386	ACBA002.B.00026	4199500	Cap+	Proteobacteria	Gammaproteobacteria	1	1	4	0	12	NZ_CP010779 NZ_CP010780
Acinetobacter baumannii Ab04-mff	ACBA002.B.00027	4192280	Cap+	Proteobacteria	Gammaproteobacteria	1	2	3	1	37	NZ_CP012006 NZ_CP012007 NZ_CP012008
Acinetobacter baumannii ATCC 17978-mff	ACBA002.B.00028	4006698	Cap+	Proteobacteria	Gammaproteobacteria	0	1	4	0	0	NZ_CP012004 NZ_CP012005
Acinetobacter baumannii R2090	ACBA002.B.00029	3819158	Cap+	Proteobacteria	Gammaproteobacteria	0	0	4	1	37	NZ_LN868200
Acinetobacter baumannii D36	ACBA002.B.00030	4131161	Cap+	Proteobacteria	Gammaproteobacteria	0	4	5	0	12	NZ_CP012952 NZ_CP012956 NZ_CP012955 NZ_CP012954 NZ_CP012953
Acinetobacter baumannii CIP70.10	ACBA002.B.00031	3936255	Cap+	Proteobacteria	Gammaproteobacteria	0	1	1	1	0	NZ_LN865143 NZ_LN865144
Acinetobacter baumannii KBN10P02143	ACBA002.B.00032	4139396	Cap+	Proteobacteria	Gammaproteobacteria	1	1	4	0	23	NZ_CP013924 NZ_CP013925
Acinetobacter baumannii R2091	ACBA002.B.00033	3947488	Cap+	Proteobacteria	Gammaproteobacteria	0	1	1	1	0	NZ_LN997846 NZ_LN997847
Acinetobacter baumannii YU-R612	ACBA002.B.00034	4155251	Cap+	Proteobacteria	Gammaproteobacteria	1	2	6	0	14	NZ_CP014215 NZ_CP014216 NZ_CP014217
Acinetobacter baumannii XH860	ACBA002.B.00035	3846621	Cap+	Proteobacteria	Gammaproteobacteria	0	0	1	0	14	NZ_CP014538
Acinetobacter baumannii XH859	ACBA002.B.00036	3977071	Cap+	Proteobacteria	Gammaproteobacteria	0	0	3	0	23	NZ_CP014539
Acinetobacter baumannii XH857	ACBA002.B.00037	3879636	Cap+	Proteobacteria	Gammaproteobacteria	1	0	2	0	16	NZ_CP014540
Acinetobacter baumannii XH856	ACBA002.B.00038	3908399	Cap+	Proteobacteria	Gammaproteobacteria	1	0	2	0	14	NZ_CP014541
Acinetobacter baumannii XH858	ACBA002.B.00039	4172609	Cap+	Proteobacteria	Gammaproteobacteria	0	0	5	2	11	NZ_CP014528
Acinetobacter baumannii 3207	ACBA002.B.00040	4092036	Cap+	Proteobacteria	Gammaproteobacteria	0	2	7	2	47	NZ_CP015364 NZ_CP015366 NZ_CP015365
Acinetobacter baumannii KAB01	ACBA002.B.00041	4034092	Cap+	Proteobacteria	Gammaproteobacteria	0	1	3	0	30	NZ_CP017642 NZ_CP017643
Acinetobacter baumannii KAB02	ACBA002.B.00042	4086205	Cap+	Proteobacteria	Gammaproteobacteria	1	1	5	0	0	NZ_CP017644 NZ_CP017645
Acinetobacter baumannii KAB03	ACBA002.B.00043	4056960	Cap+	Proteobacteria	Gammaproteobacteria	0	1	3	0	35	NZ_CP017646 NZ_CP017647
Acinetobacter baumannii KAB04	ACBA002.B.00044	4128124	Cap+	Proteobacteria	Gammaproteobacteria	1	1	4	0	38	NZ_CP017648 NZ_CP017649
Acinetobacter baumannii KAB05	ACBA002.B.00045	4038601	Cap+	Proteobacteria	Gammaproteobacteria	1	1	3	0	0	NZ_CP017650 NZ_CP017651
Acinetobacter baumannii KAB06	ACBA002.B.00046	4038715	Cap+	Proteobacteria	Gammaproteobacteria	1	1	4	0	0	NZ_CP017652 NZ_CP017653
Acinetobacter baumannii KAB07	ACBA002.B.00047	4054434	Cap+	Proteobacteria	Gammaproteobacteria	1	1	4	0	0	NZ_CP017654 NZ_CP017655
Acinetobacter baumannii KAB08	ACBA002.B.00048	4075169	Cap+	Proteobacteria	Gammaproteobacteria	1	1	5	0	0	NZ_CP017656 NZ_CP017657
Acinetobacter baumannii 3027STDY5784958	ACBA002.B.00049	4050765	Cap+	Proteobacteria	Gammaproteobacteria	1	1	5	0	0	NZ_LT594095 NZ_LT594096
Aciduliprofundum boonei T469	ACBO001.B.00001	1486778	Cap-	Euryarchaeota	DHVE2 group	0	0	0	2	10	NC_013926
complete Acholeplasma brassicae.	ACBR001.B.00001	1877792	Cap-	Tenericutes	Mollicutes	0	0	0	3	12	NC_022549
Acidithiobacillus caldus ATCC 51756	ACCA001.B.00001	2987045	Cap+	Proteobacteria	Acidithiobacillia	0	3	1	1	88	NZ_CP005986 NZ_CP005987 NZ_CP005988 NZ_CP005989
Acidithiobacillus caldus SM-1	ACCA001.B.00002	3237599	Cap-	Proteobacteria	Acidithiobacillia	0	4	0	4	93	NC_015850 NC_015851 NC_015854 NC_015853 NC_015852
Acidobacterium capsulatum ATCC 51196	ACCA002.B.00001	4127356	Cap+	Acidobacteria	Acidobacteriales	0	0	2	2	21	NC_012483
Acidothermus cellulolyticus 11B	ACCE001.B.00001	2443540	Cap-	Actinobacteria	Acidothermales	0	0	0	0	0	NC_008578
Acidovorax citrulli AAC00-1	ACCI001.B.00001	5352772	Cap-	Proteobacteria	Betaproteobacteria	0	0	4	5	64	NC_008752
Acidiphilium cryptum JF-5	ACCR001.B.00001	3963080	Cap+	Proteobacteria	Alphaproteobacteria	0	8	1	3	72	NC_009484 NC_009467 NC_009468 NC_009469 NC_009470 NC_009471 NC_009472 NC_009473 NC_009474
Achromobacter denitrificans USDA-ARS-USMARC-56712	ACDE001.B.00001	6226215	Cap+	Proteobacteria	Betaproteobacteria	0	0	1	0	0	NZ_CP013923
Acidovorax ebreus TPSY	ACEB001.B.00001	3796573	Cap-	Proteobacteria	Betaproteobacteria	1	0	1	0	20	NC_011992
Acinetobacter sp. 114	ACEQ001.B.00001	3054269	Cap+	Proteobacteria	Gammaproteobacteria	0	0	1	1	0	NZ_CP012808
Actinobacillus equuli subsp. equuli 19392	ACEQ002.B.00001	2431533	Cap-	Proteobacteria	Gammaproteobacteria	0	0	1	2	0	NZ_CP007715
Acidithiobacillus ferrivorans SS3	ACFE001.B.00001	3207552	Cap-	Proteobacteria	Acidithiobacillia	1	0	0	10	28	NC_015942
Acidimicrobium ferrooxidans DSM 10331	ACFE002.B.00001	2158157	Cap-	Actinobacteria	Acidimicrobiia	0	0	0	2	10	NC_013124
Acidaminococcus fermentans DSM 20731	ACFE003.B.00001	2329769	Cap-	Firmicutes	Negativicutes	0	0	0	4	0	NC_013740
Acidithiobacillus ferrooxidans ATCC 53993	ACFE004.B.00001	2885038	Cap+	Proteobacteria	Acidithiobacillia	1	0	0	6	43	NC_011206
Acidithiobacillus ferrooxidans ATCC 23270	ACFE004.B.00002	2982397	Cap+	Proteobacteria	Acidithiobacillia	1	0	0	4	24	NC_011761
Actinoplanes friuliensis DSM 7358	ACFR001.B.00001	9376071	Cap-	Actinobacteria	Micromonosporales	0	0	0	3	12	NC_022657
Acidianus hospitalis W1	ACHO001.B.00001	2137654	Cap-	Crenarchaeota	Thermoprotei	0	0	0	2	15	NC_015518
Actinoalloteichus hymeniacidonis HPA177(T) (=DSM 45092(T))	ACHY001.B.00001	6306386	Cap-	Actinobacteria	Pseudonocardiales	0	0	0	2	0	NZ_CP014859
Acidaminococcus intestini RyC-MR95	ACIN001.B.00001	2487765	Cap-	Firmicutes	Negativicutes	0	0	3	1	0	NC_016077
Acinetobacter johnsonii XBB1	ACJO001.B.00001	4081329	Cap+	Proteobacteria	Gammaproteobacteria	1	8	2	4	74	NZ_CP010350 NZ_CP010351 NZ_CP010358 NZ_CP010356 NZ_CP010357 NZ_CP010354 NZ_CP010355 NZ_CP010353 NZ_CP010352
Acholeplasma laidlawii PG-8A	ACLA001.B.00001	1496992	Cap-	Tenericutes	Mollicutes	0	0	1	5	0	NC_010163
Acaryochloris marina MBIC11017	ACMA001.B.00001	8361599	Cap+	Cyanobacteria	Oscillatoriophycideae	1	9	0	3	0	NC_009925 NC_009926 NC_009927 NC_009928 NC_009929 NC_009930 NC_009931 NC_009932 NC_009933 NC_009934
Actinomyces meyeri W712	ACME001.B.00001	2049088	Cap-	Actinobacteria	Actinomycetales	0	0	0	2	0	NZ_CP012072
Actinoplanes missouriensis 431 DNA	ACMI001.B.00001	8773466	Cap-	Actinobacteria	Micromonosporales	0	0	2	2	18	NC_017093
Actinosynnema mirum DSM 43827	ACMI002.B.00001	8248144	Cap-	Actinobacteria	Pseudonocardiales	0	0	3	1	0	NC_013093
Acidiphilium multivorum AIU301 DNA	ACMU001.B.00001	4214744	Cap+	Proteobacteria	Alphaproteobacteria	0	8	1	1	0	NC_015186 NC_015178 NC_015187 NC_015179 NC_015188 NC_015180 NC_015181 NC_015189 NC_015182
Acinetobacter baumannii 6411	ACNO001.B.00001	4061750	Cap+	Proteobacteria	Gammaproteobacteria	0	3	0	2	29	NZ_CP010368 NZ_CP010369 NZ_CP010903 NZ_CP010370
Acholeplasma oculi Acholeplasma oculi 19L	ACOC001.B.00001	1587120	Cap+	Tenericutes	Mollicutes	0	0	0	3	0	NZ_LK028559
Acinetobacter oleivorans DR1	ACOL001.B.00001	4152543	Cap+	Proteobacteria	Gammaproteobacteria	0	0	1	1	0	NC_014259
Actinomyces oris T14V	ACOR001.B.00001	3042917	Cap-	Actinobacteria	Actinomycetales	0	0	0	2	0	NZ_CP014232
complete Acholeplasma palmae.	ACPA001.B.00001	1554229	Cap-	Tenericutes	Mollicutes	0	0	0	2	0	NC_022538
Acetobacter pasteurianus IFO 3283-01 DNA	ACPA002.B.00001	3340249	Cap-	Proteobacteria	Alphaproteobacteria	0	6	2	5	0	NC_013209 NC_013210 NC_013211 NC_013212 NC_013213 NC_013214 NC_013215
Acetobacter pasteurianus IFO 3283-03 DNA	ACPA002.B.00002	3339669	Cap-	Proteobacteria	Alphaproteobacteria	0	6	2	2	0	NC_017100 NC_017101 NC_017118 NC_017119 NC_017142 NC_017120 NC_017109
Acetobacter pasteurianus IFO 3283-07 DNA	ACPA002.B.00003	3338426	Cap-	Proteobacteria	Alphaproteobacteria	0	6	2	2	0	NC_017121 NC_017143 NC_017122 NC_017110 NC_017123 NC_017144 NC_017124
Acetobacter pasteurianus IFO 3283-22 DNA	ACPA002.B.00004	3339649	Cap-	Proteobacteria	Alphaproteobacteria	0	6	2	2	0	NC_017125 NC_017117 NC_017126 NC_017127 NC_017145 NC_017128 NC_017129
Acetobacter pasteurianus IFO 3283-26 DNA	ACPA002.B.00005	3339683	Cap-	Proteobacteria	Alphaproteobacteria	0	6	2	2	0	NC_017146 NC_017130 NC_017131 NC_017147 NC_017132 NC_017148 NC_017133
Acetobacter pasteurianus IFO 3283-32 DNA	ACPA002.B.00006	3337040	Cap-	Proteobacteria	Alphaproteobacteria	0	6	2	1	0	NC_017111 NC_017134 NC_017149 NC_017135 NC_017102 NC_017103 NC_017112
Acetobacter pasteurianus IFO 3283-01-42C DNA	ACPA002.B.00007	3247995	Cap-	Proteobacteria	Alphaproteobacteria	0	6	2	2	0	NC_017150 NC_017104 NC_017105 NC_017151 NC_017106 NC_017107 NC_017152
Acetobacter pasteurianus IFO 3283-12 DNA	ACPA002.B.00008	3336990	Cap-	Proteobacteria	Alphaproteobacteria	0	6	2	1	0	NC_017108 NC_017136 NC_017113 NC_017114 NC_017115 NC_017116 NC_017137
Acetobacter pasteurianus NBRC 101655 DNA	ACPA002.B.00009	3100990	Cap-	Proteobacteria	Alphaproteobacteria	0	4	3	2	0	NZ_AP014881 NZ_AP014882 NZ_AP014883 NZ_AP014884 NZ_AP014885
Acetobacter pasteurianus 386B	ACPA002.B.00010	3078647	Cap-	Proteobacteria	Alphaproteobacteria	0	7	2	1	15	NC_021991 NC_021976 NZ_HF677572 NC_021992 NC_021977 NC_021993 NC_021978 NC_021979
Acetobacter pasteurianus Ab3	ACPA002.B.00011	2806148	Cap-	Proteobacteria	Alphaproteobacteria	0	0	4	3	69	NZ_CP012111
Acetobacter pasteurianus subsp. ascendens LMG 1590	ACPA002.B.00012	2999217	Cap-	Proteobacteria	Alphaproteobacteria	0	3	2	3	0	NZ_CP015164 NZ_CP015165 NZ_CP015166 NZ_CP015167
Acetobacter pasteurianus subsp. paradoxus LMG 1591	ACPA002.B.00013	3216032	Cap-	Proteobacteria	Alphaproteobacteria	0	3	3	2	0	NZ_CP015168 NZ_CP015169 NZ_CP015170 NZ_CP015171
Acinetobacter calcoaceticus PHEA-2	ACPI001.B.00001	3862530	Cap+	Proteobacteria	Gammaproteobacteria	0	0	0	3	0	NC_016603
Acinetobacter pittii AP_882	ACPI001.B.00002	4216804	Cap+	Proteobacteria	Gammaproteobacteria	0	2	1	4	34	NZ_CP014477 NZ_CP014478 NZ_CP014479
Acinetobacter pittii IEC338SC	ACPI001.B.00003	3957199	Cap+	Proteobacteria	Gammaproteobacteria	0	3	3	1	0	NZ_CP015145 NZ_CP015146 NZ_CP015148 NZ_CP015147
Actinobacillus pleuropneumoniae L20 serotype 5b .	ACPL001.B.00001	2274482	Cap+	Proteobacteria	Gammaproteobacteria	0	0	1	3	0	NC_009053
Actinobacillus pleuropneumoniae serovar 3 str. JL03	ACPL001.B.00002	2242062	Cap+	Proteobacteria	Gammaproteobacteria	0	0	0	4	0	NC_010278
Actinobacillus pleuropneumoniae serovar 7 str. AP76	ACPL001.B.00003	2345435	Cap+	Proteobacteria	Gammaproteobacteria	0	3	2	2	12	NC_010939 NC_010942 NC_010941 NC_010940
Actinobacillus pleuropneumoniae serovar 8 MIDG2331	ACPL001.B.00004	2337633	Cap+	Proteobacteria	Gammaproteobacteria	0	0	0	2	0	NZ_LN908249
Acidihalobacter prosperus F5	ACPR001.B.00001	3566941	Cap+	Proteobacteria	Gammaproteobacteria	1	0	0	2	41	NZ_CP017415
Actinomyces radicidentis CCUG 36733	ACRA001.B.00001	3051613	Cap-	Actinobacteria	Actinomycetales	0	0	0	3	44	NZ_CP014228
Acidilobus saccharovorans 345-15	ACSA001.B.00001	1496453	Cap-	Crenarchaeota	Thermoprotei	0	0	0	0	0	NC_014374
Actinobaculum schaalii CCUG 27420	ACSC001.B.00001	2159306	Cap-	Actinobacteria	Actinomycetales	0	0	0	4	0	NZ_CP008802
Acetobacter senegalensis Acetobacter senegalensis 108B	ACSE001.B.00001	3969909	Cap-	Proteobacteria	Alphaproteobacteria	0	1	4	2	75	NZ_LN606600 NZ_LN606601
Actinoplanes sp. SE50/110	ACSP001.B.00001	9239851	Cap-	Actinobacteria	Micromonosporales	0	0	1	1	25	NC_017803
Acinetobacter sp. TGL-Y2	ACSP002.B.00001	3691287	Cap+	Proteobacteria	Gammaproteobacteria	0	2	3	3	46	NZ_CP015110 NZ_CP015111 NZ_CP015112
Acinetobacter sp. NCu2D-2	ACSP003.B.00001	3048277	Cap+	Proteobacteria	Gammaproteobacteria	0	1	0	3	90	NZ_CP015594 NZ_CP015595
Acetobacter sp. SLV-7	ACSP004.B.00001	3106397	Cap-	Proteobacteria	Alphaproteobacteria	0	3	4	5	35	NZ_CP011120 NZ_CP011121 NZ_CP011122 NZ_CP011123
Acinetobacter sp. TTH0-4	ACSP005.B.00001	2962453	Cap+	Proteobacteria	Gammaproteobacteria	0	0	1	4	48	NZ_CP012608
Acinetobacter sp. BRTC-1	ACSP006.B.00001	3741098	Cap+	Proteobacteria	Gammaproteobacteria	0	0	1	4	27	NZ_CP016895
Acidovorax sp. RAC01	ACSP007.B.00001	4574859	Cap-	Proteobacteria	Betaproteobacteria	1	0	1	1	38	NZ_CP016447
Actinomyces sp. VUL4_3	ACSP008.B.00001	2207832	Cap-	Actinobacteria	Actinomycetales	0	0	2	1	0	NZ_CP017812
Acidovorax sp. JS42	ACSP009.B.00001	4585154	Cap+	Proteobacteria	Betaproteobacteria	1	2	3	7	0	NC_008782 NC_008765 NC_008766
Acidovorax sp. KKS102	ACSP010.B.00001	5196935	Cap-	Proteobacteria	Betaproteobacteria	0	0	4	2	10	NC_018708
Acinetobacter sp. ADP1	ACSP011.B.00001	3598621	Cap+	Proteobacteria	Gammaproteobacteria	0	0	1	1	0	NC_005966
Actinoplanes sp. N902-109	ACSP012.B.00001	9228054	Cap+	Actinobacteria	Micromonosporales	0	0	2	2	0	NC_021191
Aciduliprofundum sp. MAR08-339	ACSP013.B.00001	1437090	Cap-	Euryarchaeota	DHVE2 group	0	0	0	1	0	NC_019942
Actinomyces sp. oral taxon 414 F0588	ACSP014.B.00001	3836419	Cap-	Actinobacteria	Actinomycetales	0	0	0	1	38	NZ_CP012590
Clostridium sticklandii str. DSM 519	ACST001.B.00001	2715461	Cap-	Firmicutes	Clostridia	0	0	1	7	0	NC_014614
Actinobacillus succinogenes 130Z	ACSU001.B.00001	2319663	Cap+	Proteobacteria	Gammaproteobacteria	0	0	1	3	0	NC_009655
Actinobacillus suis ATCC 33415	ACSU002.B.00001	2501598	Cap+	Proteobacteria	Gammaproteobacteria	0	0	1	4	0	NZ_CP009159
Acetobacterium woodii DSM 1030	ACWO001.B.00001	4044777	Cap+	Firmicutes	Clostridia	0	0	3	3	0	NC_016894
Achromobacter xylosoxidans A8	ACXY001.B.00001	7359146	Cap+	Proteobacteria	Betaproteobacteria	0	2	2	1	10	NC_014640 NC_014642 NC_014641
Achromobacter xylosoxidans C54	ACXY001.B.00002	6131060	Cap+	Proteobacteria	Betaproteobacteria	0	0	1	0	0	NZ_CP009448
Achromobacter xylosoxidans NCTC10807	ACXY001.B.00003	6813182	Cap+	Proteobacteria	Betaproteobacteria	0	0	2	1	0	NZ_LN831029
Achromobacter xylosoxidans FDAARGOS_147	ACXY001.B.00004	6886404	Cap+	Proteobacteria	Betaproteobacteria	0	1	3	0	0	NZ_CP014060 NZ_CP014059
Adlercreutzia equolifaciens DSM 19450 DNA	ADEQ001.B.00001	2862526	Cap-	Actinobacteria	Coriobacteriia	0	0	1	4	0	NC_022567
Advenella kashmirensis WT001	ADKA001.B.00001	4423879	Cap+	Proteobacteria	Betaproteobacteria	0	1	1	1	0	NC_017964 NC_017965
Advenella mimigardefordensis DPN7	ADMI001.B.00001	4764126	Cap+	Proteobacteria	Betaproteobacteria	0	1	1	0	0	NZ_CP003915 NZ_CP003916
Aerococcus christensenii CCUG28831	AECH001.B.00001	1634920	Cap+	Firmicutes	Bacilli	0	0	0	2	0	NZ_CP014159
Aeromicrobium erythreum AR18	AEER001.B.00001	3629239	Cap-	Actinobacteria	Propionibacteriales	0	0	0	2	0	NZ_CP011502
Aeromonas hydrophila subsp. hydrophila ATCC 7966	AEHY001.B.00001	4744448	Cap+	Proteobacteria	Gammaproteobacteria	0	0	0	2	0	NC_008570
Aeromonas hydrophila ML09-119	AEHY001.B.00002	5024500	Cap+	Proteobacteria	Gammaproteobacteria	0	0	3	3	0	NC_021290
Aeromonas hydrophila 4AK4	AEHY001.B.00003	4527993	Cap-	Proteobacteria	Gammaproteobacteria	0	0	1	1	0	NZ_CP006579
Aeromonas hydrophila YL17	AEHY001.B.00004	4796281	Cap-	Proteobacteria	Gammaproteobacteria	0	0	0	5	0	NZ_CP007518
Aeromonas hydrophila AL09-71	AEHY001.B.00005	5023861	Cap+	Proteobacteria	Gammaproteobacteria	0	0	3	3	0	NZ_CP007566
Aeromonas hydrophila pc104A	AEHY001.B.00006	5023829	Cap+	Proteobacteria	Gammaproteobacteria	0	0	3	3	0	NZ_CP007576
Aeromonas hydrophila J-1	AEHY001.B.00007	5000814	Cap+	Proteobacteria	Gammaproteobacteria	0	0	2	2	0	NZ_CP006883
Aeromonas hydrophila AL06-06	AEHY001.B.00008	4901389	Cap-	Proteobacteria	Gammaproteobacteria	1	3	3	4	10	NZ_CP010947 NZ_CP010950 NZ_CP010949 NZ_CP010948
Aeromonas hydrophila AH10	AEHY001.B.00009	4908265	Cap+	Proteobacteria	Gammaproteobacteria	0	0	1	2	0	NZ_CP011100
Aeromonas hydrophila NJ-35	AEHY001.B.00010	5279644	Cap+	Proteobacteria	Gammaproteobacteria	0	0	3	4	10	NZ_CP006870
Aeromonas hydrophila JBN2301	AEHY001.B.00011	5145887	Cap+	Proteobacteria	Gammaproteobacteria	0	3	3	2	0	NZ_CP013178 NZ_CP013179 NZ_CP013180 NZ_CP013181
Aeromonas hydrophila D4	AEHY001.B.00012	5275132	Cap+	Proteobacteria	Gammaproteobacteria	0	4	2	4	0	NZ_CP013965 NZ_CP013966 NZ_CP013967 NZ_CP013968 NZ_CP013969
Aeromonas hydrophila GYK1	AEHY001.B.00013	4951765	Cap+	Proteobacteria	Gammaproteobacteria	0	0	1	3	0	NZ_CP016392
Aeromonas hydrophila AHNIH1	AEHY001.B.00014	5049466	Cap-	Proteobacteria	Gammaproteobacteria	1	1	2	2	56	NZ_CP016380 NZ_CP016381
Aeromonas media WS	AEME001.B.00001	4788430	Cap+	Proteobacteria	Gammaproteobacteria	0	1	1	4	0	NZ_CP007567 NZ_CP007568
Aerococcus sanguinicola CCUG43001	AESA001.B.00001	2033849	Cap-	Firmicutes	Bacilli	0	0	1	1	0	NZ_CP014160
Aeromonas salmonicida subsp. salmonicida A449	AESA002.B.00001	5040536	Cap-	Proteobacteria	Gammaproteobacteria	1	5	2	1	88	NC_009348 NC_009349 NC_009350 NC_004924 NC_004923 NC_004925
Aeromonas schubertii WL1483	AESC001.B.00001	4400034	Cap+	Proteobacteria	Gammaproteobacteria	0	0	2	2	0	NZ_CP013067
Aequorivita sublithincola DSM 14238	AESU001.B.00001	3520671	Cap+	Bacteroidetes	Flavobacteriia	0	0	0	4	0	NC_018013
Aerococcus urinaehominis CCUG42038B	AEUR001.B.00001	1831400	Cap-	Firmicutes	Bacilli	0	0	0	3	12	NZ_CP014163
Aerococcus urinae ACS-120-V-Col10a	AEUR002.B.00001	2080974	Cap+	Firmicutes	Bacilli	0	0	1	1	0	NC_015278
Aerococcus urinae CCUG36881	AEUR002.B.00002	1974262	Cap+	Firmicutes	Bacilli	0	0	1	1	0	NZ_CP014161
Aerococcus urinaeequi USDA-ARS-USMARC-56713	AEUR003.B.00001	2054328	Cap+	Firmicutes	Bacilli	0	0	0	2	10	NZ_CP013988
Aerococcus urinaeequi CCUG28094	AEUR003.B.00002	2013339	Cap+	Firmicutes	Bacilli	0	0	0	2	0	NZ_CP014162
Aeromonas veronii B565	AEVE001.B.00001	4551783	Cap+	Proteobacteria	Gammaproteobacteria	0	0	4	0	0	NC_015424
Aeromonas veronii TH0426	AEVE001.B.00002	4923009	Cap+	Proteobacteria	Gammaproteobacteria	0	0	4	4	23	NZ_CP012504
Aeromonas veronii AVNIH1	AEVE001.B.00003	4955058	Cap+	Proteobacteria	Gammaproteobacteria	1	1	0	6	91	NZ_CP014774 NZ_CP014775
Aerococcus viridans CCUG4311	AEVI001.B.00001	2199877	Cap+	Firmicutes	Bacilli	0	0	0	1	58	NZ_CP014164
Aggregatibacter actinomycetemcomitans ANH9381	AGAC001.B.00001	2136808	Cap-	Proteobacteria	Gammaproteobacteria	0	0	0	0	0	NC_016513
Aggregatibacter actinomycetemcomitans HK1651	AGAC001.B.00002	2105503	Cap-	Proteobacteria	Gammaproteobacteria	0	0	0	1	0	NZ_CP007502
Aggregatibacter actinomycetemcomitans HK1651	AGAC001.B.00003	2105380	Cap-	Proteobacteria	Gammaproteobacteria	0	0	0	1	0	NZ_CP008984
Aggregatibacter actinomycetemcomitans VT1169	AGAC001.B.00004	2129092	Cap-	Proteobacteria	Gammaproteobacteria	0	0	0	1	0	NZ_CP012958
Aggregatibacter actinomycetemcomitans 624	AGAC001.B.00005	2367908	Cap-	Proteobacteria	Gammaproteobacteria	0	0	2	1	0	NZ_CP012959
Aggregatibacter actinomycetemcomitans IDH781	AGAC001.B.00006	2291252	Cap+	Proteobacteria	Gammaproteobacteria	0	0	0	2	0	NZ_CP016553
Aggregatibacter aphrophilus NJ8700	AGAP001.B.00001	2313035	Cap-	Proteobacteria	Gammaproteobacteria	0	0	1	1	0	NC_012913
Aggregatibacter aphrophilus NJ8700	AGAP001.B.00002	2313256	Cap-	Proteobacteria	Gammaproteobacteria	0	0	1	1	0	NZ_CP009230
Aggregatibacter aphrophilus W10433	AGAP001.B.00003	2414427	Cap+	Proteobacteria	Gammaproteobacteria	0	0	1	3	0	NZ_CP012067
Agrobacterium fabrum str. C58 circular	AGFA001.B.00001	5674258	Cap+	Proteobacteria	Alphaproteobacteria	0	2	1	0	0	NC_003062 NC_003063 NC_003064 NC_003065
Agarivorans gilvus WH0801	AGGI001.B.00001	4416600	Cap+	Proteobacteria	Gammaproteobacteria	1	0	1	2	43	NZ_CP013021
Agrobacterium radiobacter K84 1	AGRA001.B.00001	7273300	Cap+	Proteobacteria	Alphaproteobacteria	0	3	1	1	26	NC_011985 NC_011983 NC_011987 NC_011990 NC_011994
Agrobacterium sp. RAC06	AGSP001.B.00001	4964647	Cap+	Proteobacteria	Alphaproteobacteria	0	1	1	2	0	NZ_CP016499 NZ_CP016500
Agromyces sp. AR33	AGSP002.B.00001	4373124	Cap+	Actinobacteria	Micrococcales	0	0	1	3	0	NZ_CP013979
Agrobacterium sp. H13-3 circular	AGSP003.B.00001	5573770	Cap+	Proteobacteria	Alphaproteobacteria	0	1	2	1	0	NC_015183 NC_015508 NC_015184
Agrobacterium tumefaciens Ach5 circular	AGTU001.B.00002	5668655	Cap+	Proteobacteria	Alphaproteobacteria	0	2	0	1	13	NZ_CP011246 NZ_CP011247 NZ_CP011248 NZ_CP011249
Agrobacterium tumefaciens S33 linear	AGTU001.B.00003	5481595	Cap+	Proteobacteria	Alphaproteobacteria	0	0	3	2	0	NZ_CP014260 NZ_CP014259
Agrobacterium vitis S4 1	AGVI001.B.00001	6320946	Cap+	Proteobacteria	Alphaproteobacteria	0	5	4	1	51	NC_011989 NC_011988 NC_011981 NC_011982 NC_011984 NC_011991 NC_011986
Akkermansia glycaniphila isolate APytT	AKGL001.B.00001	3074078	Cap-	Verrucomicrobia	Verrucomicrobiae	0	0	0	0	0	NZ_LT629973
Akkermansia muciniphila ATCC BAA-835	AKMU001.B.00001	2664102	Cap+	Verrucomicrobia	Verrucomicrobiae	0	0	0	2	0	NC_010655
Akkermansia muciniphila YL44	AKMU001.B.00002	2745273	Cap+	Verrucomicrobia	Verrucomicrobiae	0	0	3	1	0	NZ_CP015409
Alicyclobacillus acidocaldarius subsp. acidocaldarius DSM 446	ALAC001.B.00001	3205686	Cap-	Firmicutes	Bacilli	0	3	0	2	39	NC_013205 NC_013206 NC_013207 NC_013208
Alicyclobacillus acidocaldarius subsp. acidocaldarius Tc-4-1	ALAC001.B.00002	3124048	Cap-	Firmicutes	Bacilli	0	0	0	0	68	NC_017167
Alteromonas addita R10SW13	ALAD001.B.00001	4649146	Cap+	Proteobacteria	Gammaproteobacteria	1	0	0	1	0	NZ_CP014322
Algibacter sp. HZ22	ALAL001.B.00001	3994770	Cap+	Bacteroidetes	Flavobacteriia	0	0	0	5	12	NZ_CP012898
Altererythrobacter atlanticus 26DY36	ALAT001.B.00001	3475106	Cap+	Proteobacteria	Alphaproteobacteria	0	1	0	1	12	NZ_CP011452 NZ_CP011453
Alteromonas australica H 17	ALAU001.B.00001	4308833	Cap+	Proteobacteria	Gammaproteobacteria	1	0	0	2	0	NZ_CP008849
Alteromonas australica DE170	ALAU001.B.00002	4457472	Cap+	Proteobacteria	Gammaproteobacteria	1	0	1	3	0	NZ_CP010912
Alcanivorax borkumensis SK2	ALBO001.B.00001	3120143	Cap+	Proteobacteria	Gammaproteobacteria	1	0	0	1	0	NC_008260
Alicycliphilus denitrificans BC	ALDE001.B.00001	4835713	Cap+	Proteobacteria	Betaproteobacteria	0	2	4	1	29	NC_014910 NC_014908 NC_014911
Alicycliphilus denitrificans K601	ALDE001.B.00002	5070751	Cap+	Proteobacteria	Betaproteobacteria	1	1	2	3	45	NC_015422 NC_015423
Alcanivorax dieselolei B5	ALDI001.B.00001	4928223	Cap+	Proteobacteria	Gammaproteobacteria	0	0	0	0	21	NC_018691
Altererythrobacter dongtanensis KCTC 22672	ALDO001.B.00001	3009495	Cap+	Proteobacteria	Alphaproteobacteria	0	0	1	2	0	NZ_CP016591
Alkalilimnicola ehrlichii MLHE-1	ALEH001.B.00001	3275944	Cap+	Proteobacteria	Gammaproteobacteria	1	0	0	2	12	NC_008340
Altererythrobacter epoxidivorans CGMCC 1.7731	ALEP001.B.00001	2786256	Cap+	Proteobacteria	Alphaproteobacteria	0	0	0	1	0	NZ_CP012669
Alcaligenes faecalis ZD02	ALFA001.B.00001	4248684	Cap+	Proteobacteria	Betaproteobacteria	2	1	0	1	0	NZ_CP013119 NZ_CP013143
Alistipes finegoldii DSM 17242	ALFI001.B.00001	3734239	Cap+	Bacteroidetes	Bacteroidia	0	0	1	3	17	NC_018011
Francisella guangzhouensis 08HL01032	ALGU001.B.00001	1661527	Cap+	Proteobacteria	Gammaproteobacteria	0	1	0	1	16	NZ_CP010427 NZ_CP010428
Altererythrobacter ishigakiensis NBRC 107699	ALIS001.B.00001	2673978	Cap+	Proteobacteria	Alphaproteobacteria	0	0	0	1	0	NZ_CP015963
Alteromonas macleodii ATCC 27126	ALMA001.B.00001	4653851	Cap+	Proteobacteria	Gammaproteobacteria	1	0	0	3	0	NC_018632
Alteromonas macleodii str. 'English Channel 673'	ALMA001.B.00002	4601785	Cap+	Proteobacteria	Gammaproteobacteria	1	0	1	2	0	NC_018678
Alteromonas macleodii str. 'Black Sea 11'	ALMA001.B.00003	4480507	Cap+	Proteobacteria	Gammaproteobacteria	1	0	1	0	0	NC_018692
Alteromonas macleodii str. 'Balearic Sea AD45'	ALMA001.B.00004	4674885	Cap+	Proteobacteria	Gammaproteobacteria	1	1	0	2	17	NC_018679 NC_018680
Alteromonas macleodii D7	ALMA001.B.00005	4575623	Cap+	Proteobacteria	Gammaproteobacteria	1	0	0	5	15	NZ_CP014323
Alteromonas macleodii HOT1A3	ALMA001.B.00006	4801807	Cap+	Proteobacteria	Gammaproteobacteria	1	1	0	1	33	NZ_CP012202 NZ_CP012203
Altererythrobacter marensis KCTC 22370	ALMA002.B.00001	2885033	Cap+	Proteobacteria	Alphaproteobacteria	0	0	1	2	0	NZ_CP011805
Alkaliphilus metalliredigens QYMF	ALME001.B.00001	4929566	Cap-	Firmicutes	Clostridia	0	0	8	4	40	NC_009633
Alteromonas macleodii str. 'Deep ecotype'	ALME002.B.00001	4480937	Cap+	Proteobacteria	Gammaproteobacteria	1	0	2	1	28	NC_011138
Alteromonas macleodii AltDE1	ALME002.B.00002	4947126	Cap+	Proteobacteria	Gammaproteobacteria	0	1	2	2	34	NC_019393 NC_019394
Alteromonas macleodii str. 'Aegean Sea MED64'	ALME002.B.00003	4397537	Cap+	Proteobacteria	Gammaproteobacteria	1	0	0	4	10	NC_023045
Alteromonas macleodii str. 'Ionian Sea U7'	ALME002.B.00004	4442936	Cap+	Proteobacteria	Gammaproteobacteria	1	0	0	2	17	NC_021717
Alteromonas macleodii str. 'Ionian Sea U8'	ALME002.B.00005	4395035	Cap+	Proteobacteria	Gammaproteobacteria	1	0	0	2	0	NC_021712
Alteromonas macleodii str. 'Ionian Sea UM7'	ALME002.B.00006	4931660	Cap+	Proteobacteria	Gammaproteobacteria	1	1	2	2	31	NC_021713 NC_021718
Alteromonas macleodii str. 'Ionian Sea UM4b'	ALME002.B.00007	4438767	Cap+	Proteobacteria	Gammaproteobacteria	1	0	1	1	23	NC_021714
Alteromonas mediterranea UM8	ALME002.B.00008	4885197	Cap+	Proteobacteria	Gammaproteobacteria	1	1	2	2	14	NZ_CP013928 NZ_CP013929
Altererythrobacter namhicola JCM 16345	ALNA001.B.00001	2591679	Cap+	Proteobacteria	Alphaproteobacteria	0	0	1	3	0	NZ_CP016545
Alteromonas sp. SN2	ALNA002.B.00001	4972148	Cap+	Proteobacteria	Gammaproteobacteria	1	0	1	4	36	NC_015554
Alkaliphilus oremlandii OhILAs	ALOR001.B.00001	3123558	Cap-	Firmicutes	Clostridia	0	0	0	2	0	NC_009922
Alcanivorax pacificus W11-5	ALPA001.B.00001	4168427	Cap+	Proteobacteria	Gammaproteobacteria	0	0	0	2	17	NZ_CP004387
Alpha proteobacterium HIMB59	ALPR001.B.00001	1410127	Cap-	Proteobacteria	Alphaproteobacteria	0	0	0	0	0	NC_018644
Alpha proteobacterium HIMB5	ALPR002.B.00001	1343202	Cap-	Proteobacteria	Alphaproteobacteria	0	0	0	0	0	NC_018643
Aliivibrio salmonicida LFI1238 1 complete genome.	ALSA001.B.00001	4655660	Cap+	Proteobacteria	Gammaproteobacteria	2	4	3	3	0	NC_011312 NC_011313 NC_011311 NC_011314 NC_011315 NC_011316
Alcanivorax sp. NBRC 101098 DNA	ALSP001.B.00001	3095417	Cap+	Proteobacteria	Gammaproteobacteria	1	0	0	1	0	NZ_AP014613
Algoriphagus sp. M8-2	ALSP002.B.00001	3882610	Cap+	Bacteroidetes	Cytophagia	0	0	0	1	0	NZ_CP012836
Alteromonas sp. Mac1	ALSP003.B.00001	4696291	Cap+	Proteobacteria	Gammaproteobacteria	1	0	0	0	0	NZ_CP013932
Alteromonas stellipolaris LMG 21856	ALST001.B.00001	4686200	Cap+	Proteobacteria	Gammaproteobacteria	1	0	0	0	0	NZ_CP013120
Alteromonas stellipolaris LMG 21861	ALST001.B.00002	4904192	Cap+	Proteobacteria	Gammaproteobacteria	2	1	0	0	0	NZ_CP013926 NZ_CP013927
Alteromonas stellipolaris PQQ-42	ALST001.B.00003	4755740	Cap+	Proteobacteria	Gammaproteobacteria	1	0	0	1	0	NZ_CP015345
Alteromonas stellipolaris PQQ-44	ALST001.B.00004	4721861	Cap+	Proteobacteria	Gammaproteobacteria	1	0	1	0	0	NZ_CP015346
Allochromatium vinosum DSM 180	ALVI001.B.00001	3669074	Cap+	Proteobacteria	Gammaproteobacteria	0	2	0	4	0	NC_013851 NC_013852 NC_013862
Aliivibrio wodanis AWOD1	ALWO001.B.00001	4635126	Cap+	Proteobacteria	Gammaproteobacteria	3	4	1	5	55	NZ_LN554846 NZ_LN554847 NZ_LN554848 NZ_LN554849 NZ_LN554850 NZ_LN554851
Aminobacter aminovorans KCTC 2477	AMAM001.B.00001	6890726	Cap+	Proteobacteria	Alphaproteobacteria	0	4	1	1	32	NZ_CP015005 NZ_CP015006 NZ_CP015007 NZ_CP015008 NZ_CP015009
Aminobacterium colombiense DSM 12261	AMCO001.B.00001	1980592	Cap+	Synergistetes	Synergistia	0	0	1	2	0	NC_014011
Ammonifex degensii KC4	AMDE001.B.00001	2157067	Cap-	Firmicutes	Clostridia	0	1	0	0	37	NC_013385 NC_013386
Amycolatopsis japonica MG417-CF17	AMJA001.B.00001	9053857	Cap-	Actinobacteria	Pseudonocardiales	0	1	2	1	10	NZ_CP008953 NZ_CP008954
Amycolatopsis methanolica 239	AMME001.B.00001	7237391	Cap-	Actinobacteria	Pseudonocardiales	0	0	1	1	10	NZ_CP009110
Amycolatopsis mediterranei U32	AMME002.B.00001	10236715	Cap-	Actinobacteria	Pseudonocardiales	0	0	0	0	20	NC_014318
Amycolatopsis mediterranei S699	AMME002.B.00002	10236779	Cap-	Actinobacteria	Pseudonocardiales	0	0	0	0	17	NC_017186
Amycolatopsis mediterranei S699	AMME002.B.00003	10246920	Cap-	Actinobacteria	Pseudonocardiales	0	0	0	0	19	NC_018266
Amycolatopsis mediterranei RB	AMME002.B.00004	10246864	Cap-	Actinobacteria	Pseudonocardiales	0	0	0	0	19	NC_022116
Amycolatopsis orientalis HCCB10007	AMOR001.B.00001	8982090	Cap-	Actinobacteria	Pseudonocardiales	0	1	0	1	0	NC_021252 NC_023497
Amycolatopsis orientalis B-37	AMOR001.B.00002	9490992	Cap-	Actinobacteria	Pseudonocardiales	0	0	1	5	21	NZ_CP016174
Amphibacillus xylanus NBRC 15112 DNA	AMXY001.B.00001	2569486	Cap+	Firmicutes	Bacilli	0	0	1	4	27	NC_018704
Anoxybacillus amylolyticus DSM 15939	ANAM001.B.00001	3158269	Cap-	Firmicutes	Bacilli	0	2	1	4	69	NZ_CP015438 NZ_CP015439 NZ_CP015440
Anaerolineaceae bacterium oral taxon 439 W11661	ANBA001.B.00001	2945494	Cap-	Chloroflexi	Anaerolineae	0	0	1	2	0	NZ_CP017039
Anaplasma centrale str. Israel	ANCE001.B.00001	1206806	Cap-	Proteobacteria	Alphaproteobacteria	0	0	0	0	0	NC_013532
Anabaena cylindrica PCC 7122	ANCY001.B.00001	7063285	Cap+	Cyanobacteria	Nostocales	0	6	0	14	34	NC_019771 NC_019772 NC_020157 NC_019773 NC_019774 NC_019775 NC_020056
Anaeromyxobacter dehalogenans 2CP-C	ANDE001.B.00001	5013479	Cap+	Proteobacteria	Deltaproteobacteria	0	0	0	3	0	NC_007760
Anaeromyxobacter dehalogenans 2CP-1	ANDE001.B.00002	5029329	Cap+	Proteobacteria	Deltaproteobacteria	0	0	1	2	18	NC_011891
Anoxybacillus flavithermus WK1	ANFL001.B.00001	2846746	Cap-	Firmicutes	Bacilli	0	0	1	5	46	NC_011567
Anoxybacillus gonensis G2	ANGO001.B.00001	2803668	Cap-	Firmicutes	Bacilli	0	0	2	6	25	NZ_CP012152
Anaplasma marginale str. St. Maries	ANMA001.B.00001	1197687	Cap-	Proteobacteria	Alphaproteobacteria	0	0	0	0	0	NC_004842
Anaplasma marginale str. Florida	ANMA001.B.00002	1202435	Cap-	Proteobacteria	Alphaproteobacteria	0	0	0	0	0	NC_012026
Anaerobaculum mobile DSM 13181	ANMO001.B.00001	2160700	Cap+	Synergistetes	Synergistia	0	0	0	1	0	NC_018024
Anaplasma phagocytophilum HZ	ANPH001.B.00001	1471282	Cap-	Proteobacteria	Alphaproteobacteria	0	0	0	0	0	NC_007797
Anaplasma phagocytophilum str. HZ2	ANPH001.B.00002	1477581	Cap-	Proteobacteria	Alphaproteobacteria	0	0	0	0	0	NC_021879
Anaplasma phagocytophilum str. JM	ANPH001.B.00003	1481598	Cap-	Proteobacteria	Alphaproteobacteria	0	0	0	0	0	NC_021880
Anaplasma phagocytophilum str. Norway variant2	ANPH001.B.00004	1545197	Cap-	Proteobacteria	Alphaproteobacteria	0	0	0	0	0	NZ_CP015376
Anaerococcus prevotii DSM 20548	ANPR001.B.00001	1998633	Cap-	Firmicutes	Tissierellia	0	1	1	2	0	NC_013171 NC_013164
Aneurinibacillus sp. XH2	ANSP001.B.00001	3664835	Cap+	Firmicutes	Bacilli	0	0	3	2	20	NZ_CP014140
Anoxybacillus sp. B2M1	ANSP002.B.00001	3819480	Cap-	Firmicutes	Bacilli	0	0	1	1	20	NZ_CP015435
Anoxybacillus sp. B7M1	ANSP003.B.00001	3869056	Cap-	Firmicutes	Bacilli	0	1	1	1	17	NZ_CP015436 NZ_CP015437
Anabaena sp. wa102 WA102	ANSP004.B.00001	5782034	Cap-	Cyanobacteria	Nostocales	0	1	0	16	57	NZ_CP011456 NZ_CP011457
Anaeromyxobacter sp. Fw109-5	ANSP005.B.00001	5277990	Cap+	Proteobacteria	Deltaproteobacteria	0	0	0	2	10	NC_009675
Anaeromyxobacter sp. K	ANSP006.B.00001	5061632	Cap+	Proteobacteria	Deltaproteobacteria	0	0	0	1	16	NC_011145
Anabaena sp. 90 chANA01	ANSP007.B.00001	5305675	Cap-	Cyanobacteria	Nostocales	0	3	0	22	21	NC_019427 NC_019439 NC_019428 NC_019429 NC_019440
Anaerolinea thermophila UNI-1 DNA	ANTH001.B.00001	3532378	Cap-	Chloroflexi	Anaerolineae	0	0	0	5	0	NC_014960
Aquifex aeolicus VF5	AQAE001.B.00001	1590791	Cap-	Aquificae	Aquificales	0	1	0	0	0	NC_000918 NC_001880
Arthrobacter alpinus R3.8	ARAL001.B.00001	4046453	Cap-	Actinobacteria	Micrococcales	0	0	1	1	12	NZ_CP012677
Arthrobacter alpinus ERGS4	ARAL001.B.00002	4333648	Cap-	Actinobacteria	Micrococcales	0	1	0	4	12	NZ_CP013200 NZ_CP013201
Azoarcus aromaticum EbN1 complete genome.	ARAR001.B.00001	4727255	Cap+	Proteobacteria	Betaproteobacteria	1	2	2	6	0	NC_006513 NC_006824 NC_006823
Arcobacter butzleri RM4018	ARBU001.B.00001	2341251	Cap-	Proteobacteria	Epsilonproteobacteria	0	0	1	4	0	NC_009850
Arcobacter butzleri 7h1h	ARBU001.B.00002	2253233	Cap-	Proteobacteria	Epsilonproteobacteria	0	0	0	6	10	NC_021878
Arcobacter butzleri ED-1 DNA	ARBU001.B.00003	2256675	Cap-	Proteobacteria	Epsilonproteobacteria	0	0	0	6	0	NC_017187
Archaeoglobus fulgidus DSM 4304	ARFU001.B.00001	2178400	Cap-	Euryarchaeota	Archaeoglobi	0	0	0	1	0	NC_000917
Archaeoglobus fulgidus DSM 8774	ARFU001.B.00002	2316287	Cap-	Euryarchaeota	Archaeoglobi	0	0	0	2	0	NZ_CP006577
Archangium gephyra DSM 2261	ARGE001.B.00001	12489432	Cap+	Proteobacteria	Deltaproteobacteria	0	0	0	4	0	NZ_CP011509
Arcanobacterium haemolyticum DSM 20595	ARHA001.B.00001	1986154	Cap-	Actinobacteria	Actinomycetales	0	0	1	4	14	NC_014218
Arcobacter nitrofigilis DSM 7299	ARNI001.B.00001	3192235	Cap-	Proteobacteria	Epsilonproteobacteria	1	0	0	5	0	NC_014166
Archaeoglobus profundus DSM 5631	ARPR001.B.00001	1563423	Cap-	Euryarchaeota	Archaeoglobi	0	1	1	0	0	NC_013741 NC_013742
Arthrobacter sp. Rue61a	ARSP001.B.00001	5081038	Cap-	Actinobacteria	Micrococcales	0	2	0	1	0	NC_018531 NC_018532 NC_009453
Arthrobacter sp. PAMC25486	ARSP002.B.00001	4593579	Cap-	Actinobacteria	Micrococcales	0	0	2	2	0	NZ_CP007595
Arthrobacter sp. IHBB 11108	ARSP003.B.00001	3599434	Cap-	Actinobacteria	Micrococcales	0	1	1	4	0	NZ_CP011005 NZ_CP011006
Arthrobacter sp. YC-RL1	ARSP004.B.00001	4018639	Cap-	Actinobacteria	Micrococcales	0	2	2	3	0	NZ_CP013297 NZ_CP013298 NZ_CP013299
Arsenicicoccus sp. oral taxon 190	ARSP005.B.00001	3525271	Cap-	Actinobacteria	Micrococcales	0	0	0	2	17	NZ_CP012070
Arthrobacter sp. LS16	ARSP006.B.00001	3851242	Cap-	Actinobacteria	Micrococcales	0	0	1	1	0	NZ_CP012171
Arthrobacter sp. ERGS1	ARSP007.B.00001	4936686	Cap-	Actinobacteria	Micrococcales	0	2	1	1	0	NZ_CP012479 NZ_CP012477 NZ_CP012478
Arthrobacter sp. ATCC 21022	ARSP008.B.00001	4434904	Cap-	Actinobacteria	Micrococcales	0	0	0	2	21	NZ_CP014196
Arthrobacter sp. U41	ARSP009.B.00001	4792631	Cap+	Actinobacteria	Micrococcales	0	3	0	2	48	NZ_CP015732 NZ_CP015733 NZ_CP015734 NZ_CP015735
Arachidicoccus sp. BS20	ARSP010.B.00001	3492500	Cap+	Bacteroidetes	Chitinophagia	0	0	0	5	0	NZ_CP015971
Arthrobacter sp. FB24	ARSP011.B.00001	5070478	Cap-	Actinobacteria	Micrococcales	0	3	0	3	17	NC_008541 NC_008537 NC_008538 NC_008539
Arthrobacter sp. A3	ARSP012.B.00001	4458287	Cap-	Actinobacteria	Micrococcales	0	1	1	1	0	NZ_CP013745 NZ_CP013746
Arcobacter sp. L DNA	ARSP013.B.00001	2947662	Cap+	Proteobacteria	Epsilonproteobacteria	0	1	1	1	0	NC_017192 NC_017193
Archaeoglobus sulfaticallidus PM70-1	ARSU001.B.00001	2076931	Cap-	Euryarchaeota	Archaeoglobi	0	0	1	2	10	NC_021169
Arsenophonus symbiont of Lipoptena fortisetosa CB	ARSY001.B.00001	836724	Cap-	Proteobacteria	Gammaproteobacteria	0	0	0	0	0	NZ_CP013920
Archaeoglobus veneficus SNP6	ARVE001.B.00001	1901943	Cap-	Euryarchaeota	Archaeoglobi	0	0	0	0	27	NC_015320
Asaia bogorensis NBRC 16594 DNA	ASBO001.B.00001	3198265	Cap-	Proteobacteria	Alphaproteobacteria	0	0	4	1	0	NZ_AP014690
Asticcacaulis excentricus CB 48 1	ASEX001.B.00001	4308776	Cap+	Proteobacteria	Alphaproteobacteria	0	2	1	0	34	NC_014816 NC_014817 NC_014818 NC_014819
Aster yellows witches'-broom phytoplasma AYWB	ASYE001.B.00001	723970	Cap-	Tenericutes	Mollicutes	0	4	0	0	0	NC_007716 NC_007719 NC_007720 NC_007718 NC_007717
Atopobium parvulum DSM 20469	ATPA001.B.00001	1543805	Cap-	Actinobacteria	Coriobacteriia	0	0	1	3	0	NC_013203
Aureimonas sp. AU20	AUSP001.B.00001	5210858	Cap+	Proteobacteria	Alphaproteobacteria	0	8	2	0	0	NZ_CP006367 NZ_CP006368 NZ_CP006369 NZ_CP006370 NZ_CP006371 NZ_CP006372 NZ_CP006373 NZ_CP006374 NZ_CP006375
Azospirillum brasilense Az39	AZBR001.B.00001	7391279	Cap+	Proteobacteria	Alphaproteobacteria	0	5	1	1	26	NZ_CP007793 NZ_CP007794 NZ_CP007795 NZ_CP007796 NZ_CP007797 NZ_CP007798
Azospirillum brasilense Sp7	AZBR001.B.00002	6587527	Cap+	Proteobacteria	Alphaproteobacteria	0	5	0	2	18	NZ_CP012914 NZ_CP012915 NZ_CP012916 NZ_CP012917 NZ_CP012918 NZ_CP012919
Azorhizobium caulinodans ORS 571 DNA	AZCA001.B.00001	5369772	Cap+	Proteobacteria	Alphaproteobacteria	0	0	4	1	16	NC_009937
Azotobacter chroococcum NCIMB 8003	AZCH001.B.00001	5192286	Cap+	Proteobacteria	Gammaproteobacteria	1	6	1	2	0	NZ_CP010415 NZ_CP010421 NZ_CP010420 NZ_CP010419 NZ_CP010418 NZ_CP010417 NZ_CP010416
Azospirillum humicireducens SgZ-5	AZHU001.B.00001	3181617	Cap-	Proteobacteria	Alphaproteobacteria	0	0	0	4	0	NZ_CP015285
Azospirillum lipoferum 4B main	AZLI001.B.00002	6846400	Cap+	Proteobacteria	Alphaproteobacteria	0	6	2	3	20	NC_016622 NC_016585 NC_016586 NC_016623 NC_016587 NC_016624 NC_016588
Azoarcus olearius DQS4	AZOL001.B.00001	4451751	Cap+	Proteobacteria	Betaproteobacteria	1	0	1	1	0	NZ_CP016210
Azospirillum sp. B510 DNA	AZSP001.B.00001	7599738	Cap+	Proteobacteria	Alphaproteobacteria	0	6	3	4	0	NC_013854 NC_013855 NC_013856 NC_013857 NC_013858 NC_013859 NC_013860
Azoarcus sp. CIB	AZSP002.B.00001	5257030	Cap+	Proteobacteria	Betaproteobacteria	1	0	0	1	35	NZ_CP011072
Azoarcus sp. BH72	AZSP003.B.00001	4376040	Cap+	Proteobacteria	Betaproteobacteria	1	0	0	0	0	NC_008702
Azoarcus sp. KH32C DNA	AZSP004.B.00001	5818755	Cap+	Proteobacteria	Betaproteobacteria	1	1	0	2	11	NC_020516 NC_020548
Azospirillum thiophilum BV-S 1	AZTH001.B.00001	7609458	Cap+	Proteobacteria	Alphaproteobacteria	0	0	3	4	55	NZ_CP012401 NZ_CP012402 NZ_CP012403 NZ_CP012404 NZ_CP012406 NZ_CP012405 NZ_CP012407 NZ_CP012408
Azotobacter vinelandii DJ	AZVI001.B.00001	5365318	Cap+	Proteobacteria	Gammaproteobacteria	0	0	1	1	46	NC_012560
Azotobacter vinelandii CA	AZVI001.B.00002	5366370	Cap+	Proteobacteria	Gammaproteobacteria	0	0	1	1	46	NC_021149
Azotobacter vinelandii CA6	AZVI001.B.00003	5323210	Cap+	Proteobacteria	Gammaproteobacteria	0	0	1	1	45	NC_021150
Bacillus amyloliquefaciens TA208	BAAM001.B.00001	3937511	Cap-	Firmicutes	Bacilli	0	0	5	2	0	NC_017188
Bacillus amyloliquefaciens DSM7 complete genome.	BAAM001.B.00002	3980199	Cap-	Firmicutes	Bacilli	0	0	6	2	0	NC_014551
Bacillus amyloliquefaciens LL3	BAAM001.B.00003	4001985	Cap-	Firmicutes	Bacilli	0	1	6	2	0	NC_017190 NC_017189
Bacillus amyloliquefaciens XH7	BAAM001.B.00004	3939203	Cap-	Firmicutes	Bacilli	0	0	5	2	0	NC_017191
Bacillus amyloliquefaciens IT-45	BAAM001.B.00005	3936866	Cap-	Firmicutes	Bacilli	0	1	3	1	0	NC_020272 NC_020273
Bacillus amyloliquefaciens Y2	BAAM001.B.00006	4238624	Cap-	Firmicutes	Bacilli	0	0	3	2	0	NC_017912
Bacillus amyloliquefaciens CC178	BAAM001.B.00007	3916828	Cap-	Firmicutes	Bacilli	0	0	0	2	0	NC_022653
Bacillus amyloliquefaciens LFB112	BAAM001.B.00008	3942754	Cap-	Firmicutes	Bacilli	0	0	2	1	0	NC_023073
Bacillus amyloliquefaciens L-H15	BAAM001.B.00009	3905973	Cap-	Firmicutes	Bacilli	0	0	2	1	0	NZ_CP010556
Bacillus amyloliquefaciens subsp. amyloliquefaciens KHG19	BAAM001.B.00010	3953361	Cap-	Firmicutes	Bacilli	0	0	2	0	0	NZ_CP007242
Bacillus amyloliquefaciens L-S60	BAAM001.B.00011	3903017	Cap-	Firmicutes	Bacilli	0	0	2	1	0	NZ_CP011278
Bacillus amyloliquefaciens MBE1283	BAAM001.B.00012	3979925	Cap-	Firmicutes	Bacilli	0	1	2	0	0	NZ_CP013727 NZ_CP013728
Bacillus amyloliquefaciens S499	BAAM001.B.00013	3935930	Cap-	Firmicutes	Bacilli	0	1	3	1	0	NZ_CP014700 NZ_CP014701
Bacillus amyloliquefaciens UMAF6639	BAAM001.B.00014	4034636	Cap-	Firmicutes	Bacilli	0	0	1	3	0	NZ_CP006058
Bacillus amyloliquefaciens UMAF6614	BAAM001.B.00015	4005145	Cap-	Firmicutes	Bacilli	0	0	2	3	0	NZ_CP006960
Bacillus amyloliquefaciens B15	BAAM001.B.00016	4006754	Cap-	Firmicutes	Bacilli	0	0	2	2	0	NZ_CP014783
Bacillus amyloliquefaciens RD7-7	BAAM001.B.00017	3688209	Cap-	Firmicutes	Bacilli	0	0	1	2	0	NZ_CP016913
Candidatus Bartonella ancashi 20.00	BAAN001.B.00001	1467695	Cap-	Proteobacteria	Alphaproteobacteria	0	0	3	0	0	NZ_CP010401
Bacillus anthracis str. Ames	BAAN002.B.00001	5227293	Cap+	Firmicutes	Bacilli	0	0	3	0	0	NC_003997
Bacillus anthracis str. Sterne	BAAN002.B.00002	5228663	Cap-	Firmicutes	Bacilli	0	0	3	0	0	NC_005945
Bacillus anthracis str. 'Ames Ancestor'	BAAN002.B.00003	5503926	Cap+	Firmicutes	Bacilli	0	2	4	0	0	NC_007530 NC_007322 NC_007323
Bacillus anthracis str. CDC 684	BAAN002.B.00004	5506763	Cap+	Firmicutes	Bacilli	0	2	4	0	0	NC_012581 NC_012579 NC_012577
Bacillus anthracis str. A0248	BAAN002.B.00005	5503926	Cap+	Firmicutes	Bacilli	0	2	4	0	0	NC_012659 NC_012656 NC_012655
Bacillus anthracis str. H9401	BAAN002.B.00006	5495471	Cap+	Firmicutes	Bacilli	0	2	4	0	0	NC_017729 NC_017726 NC_017727
Bacillus anthracis str. A16R	BAAN002.B.00007	5409446	Cap+	Firmicutes	Bacilli	0	1	4	0	0	NZ_CP001974 NZ_CP001975
Bacillus anthracis str. SVA11	BAAN002.B.00008	5487517	Cap+	Firmicutes	Bacilli	0	2	4	0	0	NZ_CP006742 NZ_CP006743 NZ_CP006744
Bacillus anthracis HYU01	BAAN002.B.00009	5490124	Cap+	Firmicutes	Bacilli	0	2	4	0	0	NZ_CP008846 NZ_CP008847 NZ_CP008848
Bacillus anthracis 2000031021	BAAN002.B.00010	5331737	Cap+	Firmicutes	Bacilli	0	1	3	0	0	NZ_CP007618 NZ_CP007617
Bacillus anthracis str. Vollum	BAAN002.B.00011	5506189	Cap+	Firmicutes	Bacilli	0	2	4	0	0	NZ_CP007666 NZ_CP007665 NZ_CP007664
Bacillus anthracis Ames A0462	BAAN002.B.00012	5503909	Cap+	Firmicutes	Bacilli	0	2	4	0	0	NZ_CP010792 NZ_CP010793 NZ_CP010794
Bacillus anthracis PAK-1	BAAN002.B.00013	5403381	Cap+	Firmicutes	Bacilli	0	1	5	0	0	NZ_CP009325 NZ_CP009324
Bacillus anthracis Vollum 1B	BAAN002.B.00014	5506626	Cap+	Firmicutes	Bacilli	0	2	4	0	0	NZ_CP009328 NZ_CP009327 NZ_CP009326
Bacillus anthracis K3	BAAN002.B.00015	5504993	Cap+	Firmicutes	Bacilli	0	2	5	0	0	NZ_CP009331 NZ_CP009330 NZ_CP009329
Bacillus anthracis Ohio ACB	BAAN002.B.00016	5498337	Cap+	Firmicutes	Bacilli	0	2	3	0	0	NZ_CP009341 NZ_CP009340 NZ_CP009339
Bacillus anthracis SK-102	BAAN002.B.00017	5505665	Cap+	Firmicutes	Bacilli	0	2	5	0	0	NZ_CP009464 NZ_CP009463 NZ_CP009462
Bacillus anthracis Pasteur	BAAN002.B.00018	5294803	Cap+	Firmicutes	Bacilli	0	1	3	0	0	NZ_CP009476 NZ_CP009475
Bacillus anthracis str. Sterne	BAAN002.B.00019	5409120	Cap+	Firmicutes	Bacilli	0	1	4	0	0	NZ_CP009541 NZ_CP009540
Bacillus anthracis BA1015	BAAN002.B.00020	5491185	Cap+	Firmicutes	Bacilli	0	2	3	0	0	NZ_CP009544 NZ_CP009543 NZ_CP009542
Bacillus anthracis BA1035	BAAN002.B.00021	5487255	Cap+	Firmicutes	Bacilli	0	2	5	0	0	NZ_CP009700 NZ_CP009699 NZ_CP009698
Bacillus anthracis RA3	BAAN002.B.00022	5489869	Cap+	Firmicutes	Bacilli	0	2	4	0	0	NZ_CP009697 NZ_CP009696 NZ_CP009695
Bacillus anthracis str. V770-NP-1R	BAAN002.B.00023	5410397	Cap+	Firmicutes	Bacilli	0	1	5	0	0	NZ_CP009598 NZ_CP009597
Bacillus anthracis 2002013094	BAAN002.B.00024	5601083	Cap+	Firmicutes	Bacilli	0	2	1	0	0	NZ_CP009902 NZ_CP009901 NZ_CP009900
Bacillus anthracis Ames_BA1004	BAAN002.B.00025	5503972	Cap+	Firmicutes	Bacilli	0	2	4	0	0	NZ_CP009981 NZ_CP009980 NZ_CP009979
Bacillus anthracis Canadian_bison	BAAN002.B.00026	5505775	Cap+	Firmicutes	Bacilli	0	2	4	0	0	NZ_CP010322 NZ_CP010321 NZ_CP010320
Bacillus anthracis str. Turkey32	BAAN002.B.00027	5505298	Cap+	Firmicutes	Bacilli	0	2	3	0	0	NZ_CP009315 NZ_CP009316 NZ_CP009314
Bacillus anthracis A1144	BAAN002.B.00028	5477055	Cap+	Firmicutes	Bacilli	0	2	3	0	0	NZ_CP010852 NZ_CP010853 NZ_CP010854
Bacillus anthracis Stendal	BAAN002.B.00029	5503446	Cap+	Firmicutes	Bacilli	0	2	4	0	0	NZ_CP014179 NZ_CP014177 NZ_CP014178
Bacillus anthracis Tangail-1	BAAN002.B.00030	5503799	Cap+	Firmicutes	Bacilli	0	2	4	0	0	NZ_CP015779 NZ_CP015777 NZ_CP015778
Bacillus anthracis Parent2	BAAN002.B.00031	5227092	Cap-	Firmicutes	Bacilli	0	0	3	0	0	NZ_CP012729
Bacillus anthracis Parent1	BAAN002.B.00032	5228660	Cap-	Firmicutes	Bacilli	0	0	3	0	0	NZ_CP012730
Bacillus anthracis PR01	BAAN002.B.00033	5228656	Cap-	Firmicutes	Bacilli	0	0	3	0	0	NZ_CP012720
Bacillus anthracis PR02	BAAN002.B.00034	5228657	Cap-	Firmicutes	Bacilli	0	0	3	0	0	NZ_CP012721
Bacillus anthracis PR05	BAAN002.B.00035	5228658	Cap-	Firmicutes	Bacilli	0	0	3	0	0	NZ_CP012722
Bacillus anthracis PR06	BAAN002.B.00036	5228656	Cap-	Firmicutes	Bacilli	0	0	3	0	0	NZ_CP012723
Bacillus anthracis PR07	BAAN002.B.00037	5227094	Cap-	Firmicutes	Bacilli	0	0	3	0	0	NZ_CP012724
Bacillus anthracis PR08	BAAN002.B.00038	5227091	Cap-	Firmicutes	Bacilli	0	0	3	0	0	NZ_CP012725
Bacillus anthracis PR09-1	BAAN002.B.00039	5227060	Cap-	Firmicutes	Bacilli	0	0	3	0	0	NZ_CP012726
Bacillus anthracis PR09-4	BAAN002.B.00040	5227090	Cap-	Firmicutes	Bacilli	0	0	3	0	0	NZ_CP012727
Bacillus anthracis PR10-4	BAAN002.B.00041	5227079	Cap-	Firmicutes	Bacilli	0	0	3	0	0	NZ_CP012728
Bacillus atrophaeus 1942	BAAT001.B.00001	4168266	Cap+	Firmicutes	Bacilli	0	0	3	2	0	NC_014639
Bacillus atrophaeus NRS 1221A	BAAT001.B.00002	4174830	Cap+	Firmicutes	Bacilli	0	0	3	2	0	NZ_CP010778
Bartonella australis Aust/NH1	BAAU001.B.00001	1596490	Cap-	Proteobacteria	Alphaproteobacteria	0	0	3	0	0	NC_020300
Bacteroidales bacterium CF	BABA001.B.00001	2657245	Cap+	Bacteroidetes	Bacteroidia	0	0	0	5	31	NZ_CP006772
Bartonella bacilliformis KC583	BABA002.B.00001	1445021	Cap-	Proteobacteria	Alphaproteobacteria	0	0	0	0	0	NC_008783
Bartonella bacilliformis ATCC	BABA002.B.00002	1443404	Cap-	Proteobacteria	Alphaproteobacteria	0	0	0	0	0	NZ_CP014012
Bacillus beveridgei MLTeJB	BABE001.B.00001	3582268	Cap+	Firmicutes	Bacilli	0	0	0	4	15	NZ_CP012502
Bacillus bombysepticus str. Wang	BABO001.B.00001	5873592	Cap+	Firmicutes	Bacilli	0	1	0	3	0	NZ_CP007512 NZ_CP007513
Bacillus cereus ATCC 14579	BACE001.B.00001	5427083	Cap+	Firmicutes	Bacilli	0	1	2	0	0	NC_004722 NC_004721
Bacillus cereus ATCC 10987	BACE001.B.00002	5432652	Cap+	Firmicutes	Bacilli	0	1	1	4	15	NC_003909 NC_005707
Bacillus cereus E33L	BACE001.B.00003	5843235	Cap-	Firmicutes	Bacilli	0	5	2	1	24	NC_006274 NC_007103 NC_007105 NC_007107 NC_007106 NC_007104
Bacillus cereus Q1	BACE001.B.00004	5506207	Cap+	Firmicutes	Bacilli	0	2	1	0	23	NC_011969 NC_011973 NC_011971
Bacillus cereus B4264	BACE001.B.00005	5419036	Cap+	Firmicutes	Bacilli	0	0	2	1	0	NC_011725
Bacillus cereus AH187	BACE001.B.00006	5599857	Cap+	Firmicutes	Bacilli	0	4	4	1	15	NC_011658 NC_011655 NC_011656 NC_011654 NC_011657
Bacillus cereus G9842	BACE001.B.00007	5736823	Cap+	Firmicutes	Bacilli	0	2	4	0	10	NC_011772 NC_011775 NC_011774
Bacillus cereus AH820	BACE001.B.00008	5588834	Cap+	Firmicutes	Bacilli	0	3	2	2	0	NC_011773 NC_011777 NC_011771 NC_011776
Bacillus cereus 03BB102	BACE001.B.00009	5449308	Cap+	Firmicutes	Bacilli	0	1	2	1	0	NC_012472 NC_012473
Bacillus cereus biovar anthracis str. CI	BACE001.B.00010	5486649	Cap+	Firmicutes	Bacilli	1	3	1	1	10	NC_014335 NC_014331 NC_014332 NC_014333
Bacillus cereus F837/76	BACE001.B.00011	5288498	Cap+	Firmicutes	Bacilli	0	2	0	3	0	NC_016779 NC_016794 NC_016780
Bacillus cereus NC7401 genomic DNA	BACE001.B.00012	5552031	Cap+	Firmicutes	Bacilli	0	5	4	1	11	NC_016771 NC_016792 NC_016772 NC_016773 NC_016793 NC_016774
Bacillus cereus FRI-35	BACE001.B.00013	5382319	Cap+	Firmicutes	Bacilli	0	4	0	1	11	NC_018491 NC_018492 NC_018493 NC_018499 NC_018494
Bacillus cereus A1	BACE001.B.00014	5734615	Cap+	Firmicutes	Bacilli	0	3	0	2	11	NZ_CP015727 NZ_CP015730 NZ_CP015728 NZ_CP015729
Bacillus cereus 03BB87	BACE001.B.00015	5718945	Cap+	Firmicutes	Bacilli	0	2	1	1	15	NZ_CP009941 NZ_CP009940 NZ_CP009939
Bacillus cereus D17	BACE001.B.00016	5590358	Cap+	Firmicutes	Bacilli	0	1	4	2	14	NZ_CP009300 NZ_CP009299
Bacillus cereus 03BB102	BACE001.B.00017	5448107	Cap+	Firmicutes	Bacilli	0	1	3	1	0	NZ_CP009318 NZ_CP009317
Bacillus cereus FM1	BACE001.B.00018	5697763	Cap+	Firmicutes	Bacilli	0	1	1	1	11	NZ_CP009369 NZ_CP009368
Bacillus cereus 3a	BACE001.B.00019	5642300	Cap+	Firmicutes	Bacilli	0	3	4	2	0	NZ_CP009596 NZ_CP009595 NZ_CP009594 NZ_CP009593
Bacillus cereus G9241	BACE001.B.00020	5720073	Cap+	Firmicutes	Bacilli	0	3	0	1	25	NZ_CP009590 NZ_CP009591 NZ_CP009592 NZ_CP009589
Bacillus cereus ATCC 4342	BACE001.B.00021	5306298	Cap+	Firmicutes	Bacilli	0	1	1	2	0	NZ_CP009628 NZ_CP009627
Bacillus cereus 03BB108	BACE001.B.00022	6068729	Cap+	Firmicutes	Bacilli	0	7	1	0	14	NZ_CP009641 NZ_CP009639 NZ_CP009636 NZ_CP009640 NZ_CP009638 NZ_CP009637 NZ_CP009635 NZ_CP009634
Bacillus cereus E33L	BACE001.B.00023	5846781	Cap-	Firmicutes	Bacilli	0	5	1	1	20	NZ_CP009968 NZ_CP009967 NZ_CP009966 NZ_CP009969 NZ_CP009970 NZ_CP009965
Bacillus cereus S2-8	BACE001.B.00024	5642468	Cap+	Firmicutes	Bacilli	0	3	4	2	0	NZ_CP009605 NZ_CP009606 NZ_CP009603 NZ_CP009604
Bacillus cereus FORC_005	BACE001.B.00025	5349617	Cap+	Firmicutes	Bacilli	0	0	1	1	0	NZ_CP009686
Bacillus cereus NJ-W	BACE001.B.00026	5398511	Cap+	Firmicutes	Bacilli	0	3	1	4	0	NZ_CP012483 NZ_CP012485 NZ_CP012484 NZ_CP012486
Bacillus cereus FORC_013	BACE001.B.00027	5678662	Cap+	Firmicutes	Bacilli	0	1	2	2	12	NZ_CP011145 NZ_CP011146
Bacillus cereus CMCC P0021	BACE001.B.00028	6112892	Cap+	Firmicutes	Bacilli	0	1	2	0	15	NZ_CP011151 NZ_CP011152
Bacillus cereus CMCC P0011	BACE001.B.00029	6097988	Cap+	Firmicutes	Bacilli	0	1	2	0	15	NZ_CP011153 NZ_CP011154
Bacillus cereus HN001	BACE001.B.00030	5980834	Cap+	Firmicutes	Bacilli	0	2	4	2	12	NZ_CP011155 NZ_CP011156 NZ_CP011157
Bacillus cereus FORC_024	BACE001.B.00031	5430118	Cap+	Firmicutes	Bacilli	0	0	0	3	0	NZ_CP012691
Bacillus cellulosilyticus DSM 2522	BACE002.B.00001	4681672	Cap-	Firmicutes	Bacilli	0	0	2	3	16	NC_014829
Bacteroides cellulosilyticus WH2	BACE003.B.00001	7084828	Cap+	Bacteroidetes	Bacteroidia	0	0	2	6	15	NZ_CP012801
Baumannia cicadellinicola str. Hc (Homalodisca coagulata)	BACI001.B.00001	686194	Cap-	Proteobacteria	Gammaproteobacteria	0	0	0	0	0	NC_007984
Bartonella clarridgeiae 73	BACL001.B.00001	1522743	Cap-	Proteobacteria	Alphaproteobacteria	0	0	0	0	0	NC_014932
Bacillus clausii KSM-K16 DNA	BACL002.B.00001	4303871	Cap+	Firmicutes	Bacilli	0	0	2	0	0	NC_006582
Bacillus clausii ENTPro	BACL002.B.00002	4296341	Cap+	Firmicutes	Bacilli	0	1	1	1	0	NZ_CP012475 NZ_CP012476
Bacillus coagulans 36D1	BACO001.B.00001	3552226	Cap+	Firmicutes	Bacilli	0	0	0	6	29	NC_016023
Bacillus coagulans 2-6	BACO001.B.00002	3073079	Cap+	Firmicutes	Bacilli	0	0	0	5	32	NC_015634
Bacillus coagulans DSM 1 = ATCC 7050	BACO001.B.00003	3366995	Cap+	Firmicutes	Bacilli	0	0	3	5	87	NZ_CP009709
Bacillus coagulans HM-08	BACO001.B.00004	3624641	Cap+	Firmicutes	Bacilli	0	0	2	5	46	NZ_CP010525
Bacillus coagulans S-lac	BACO001.B.00005	3694837	Cap+	Firmicutes	Bacilli	0	0	2	5	47	NZ_CP011939
Bacillus cytotoxicus NVH 391-98	BACY001.B.00001	4094159	Cap-	Firmicutes	Bacilli	0	1	3	3	12	NC_009674 NC_009673
Bacteroides dorei CL03T12C01	BADO001.B.00001	5310365	Cap+	Bacteroidetes	Bacteroidia	0	0	2	3	17	NZ_CP011531
Bacillus endophyticus Hbe603	BAEN001.B.00001	5313985	Cap+	Firmicutes	Bacilli	0	8	2	1	11	NZ_CP011974 NZ_CP015323 NZ_CP015325 NZ_CP015326 NZ_CP015328 NZ_CP015324 NZ_CP015327 NZ_CP015329 NZ_CP015330
Bacteroides fragilis YCH46 DNA	BAFR001.B.00001	5310990	Cap+	Bacteroidetes	Bacteroidia	0	1	1	6	14	NC_006347 NC_006297
Bacteroides fragilis NCTC 9343	BAFR001.B.00002	5241700	Cap+	Bacteroidetes	Bacteroidia	0	1	0	8	0	NC_003228 NC_006873
Bacteroides fragilis 638R genome.	BAFR001.B.00003	5373121	Cap+	Bacteroidetes	Bacteroidia	0	0	1	5	0	NC_016776
Bacteroides fragilis BOB25	BAFR001.B.00004	5282232	Cap+	Bacteroidetes	Bacteroidia	0	0	0	6	0	NZ_CP011073
Bacteroides fragilis BFBE1.1	BAFR001.B.00005	5188967	Cap+	Bacteroidetes	Bacteroidia	0	0	2	4	0	NZ_LN877293
Bacteroides fragilis S14	BAFR001.B.00006	4902215	Cap+	Bacteroidetes	Bacteroidia	0	0	1	7	0	NZ_CP012706
Bacillus gibsonii FJAT-10019	BAGI001.B.00001	4100094	Cap+	Firmicutes	Bacilli	0	0	3	0	0	NZ_CP017070
Bacillus glycinifermentans isolate BGLY	BAGL001.B.00001	4607442	Cap-	Firmicutes	Bacilli	0	0	5	1	29	NZ_LT603683
Bartonella grahamii as4aup	BAGR001.B.00001	2369520	Cap-	Proteobacteria	Alphaproteobacteria	0	1	4	5	0	NC_012846 NC_012847
Bacillus halodurans C-125 DNA	BAHA001.B.00001	4202352	Cap+	Firmicutes	Bacilli	0	0	1	1	29	NC_002570
Bacteroides helcogenes P 36-108	BAHE001.B.00001	3998906	Cap-	Bacteroidetes	Bacteroidia	0	0	0	5	0	NC_014933
Bartonella henselae Houston-1	BAHE002.B.00001	1931047	Cap-	Proteobacteria	Alphaproteobacteria	0	0	3	1	0	NC_005956
Bartonella henselae complete genome	BAHE002.B.00002	1975503	Cap-	Proteobacteria	Alphaproteobacteria	0	0	3	0	0	NZ_HG969191
Bartonella henselae	BAHE002.B.00003	1905383	Cap-	Proteobacteria	Alphaproteobacteria	0	0	2	0	0	NZ_HG965802
Bartonella henselae Bartonella henselae MVT02	BAHE002.B.00004	1905383	Cap-	Proteobacteria	Alphaproteobacteria	0	0	2	0	0	NZ_LN879429
Bacillus infantis NRRL B-14911	BAIN001.B.00001	4884713	Cap+	Firmicutes	Bacilli	0	0	0	3	0	NC_022524
Bacterium L21-Spi-D4	BAL2001.B.00001	4812386	Cap-	Bacteria		0	0	0	3	87	NZ_CP013118
Bacillus lehensis G1	BALE001.B.00001	3993073	Cap+	Firmicutes	Bacilli	0	0	1	0	0	NZ_CP003923
Bacillus licheniformis DSM 13 = ATCC 14580	BALI001.B.00001	4222645	Cap-	Firmicutes	Bacilli	0	0	4	2	0	NC_006322
Bacillus licheniformis ATCC 14580	BALI001.B.00002	4222597	Cap-	Firmicutes	Bacilli	0	0	4	2	0	NC_006270
Bacillus licheniformis HRBL-15TDI7	BALI001.B.00003	4252398	Cap-	Firmicutes	Bacilli	0	0	2	0	0	NZ_CP014781
Bacillus licheniformis BL1202	BALI001.B.00004	4422181	Cap-	Firmicutes	Bacilli	0	0	7	0	0	NZ_CP017247
Bacillus megaterium DSM319	BAME001.B.00001	5097447	Cap+	Firmicutes	Bacilli	0	0	0	1	0	NC_014103
Bacillus megaterium QM B1551	BAME001.B.00002	5523192	Cap+	Firmicutes	Bacilli	0	7	0	1	0	NC_014019 NC_014023 NC_014031 NC_014025 NC_004604 NC_010010 NC_010009 NC_010008
Bacillus megaterium WSH-002	BAME001.B.00003	5075293	Cap+	Firmicutes	Bacilli	0	3	0	4	0	NC_017138 NC_017139 NC_017140 NC_017141
Bacillus megaterium NBRC 15308 = ATCC 14581	BAME001.B.00004	5746640	Cap+	Firmicutes	Bacilli	1	6	2	2	0	NZ_CP009920 NZ_CP009921 NZ_CP009919 NZ_CP009915 NZ_CP009918 NZ_CP009916 NZ_CP009917
Bacillus megaterium Q3	BAME001.B.00005	5229799	Cap+	Firmicutes	Bacilli	0	1	0	2	0	NZ_CP010586 NZ_CP010587
Bacillus methanolicus MGA3	BAME002.B.00001	3425208	Cap+	Firmicutes	Bacilli	0	2	0	1	0	NZ_CP007739 NZ_CP007740 NZ_CP007741
Bacillus muralis G25-68	BAMU001.B.00001	5007018	Cap+	Firmicutes	Bacilli	0	1	2	1	0	NZ_CP017080 NZ_CP017081
Bacillus mycoides 219298	BAMY001.B.00001	5675302	Cap+	Firmicutes	Bacilli	0	5	2	2	32	NZ_CP007626 NZ_CP007625 NZ_CP007624 NZ_CP007623 NZ_CP007622 NZ_CP007621
Bacillus mycoides ATCC 6462	BAMY001.B.00002	5637053	Cap+	Firmicutes	Bacilli	0	3	0	1	25	NZ_CP009692 NZ_CP009691 NZ_CP009690 NZ_CP009689
Bacillus oceanisediminis 2691	BAOC001.B.00001	5848607	Cap-	Firmicutes	Bacilli	0	1	2	2	15	NZ_CP015506 NZ_CP015507
Bacteroides ovatus ATCC 8483	BAOV001.B.00001	6472489	Cap+	Bacteroidetes	Bacteroidia	0	0	2	5	58	NZ_CP012938
Bacteroides ovatus V975	BAOV001.B.00002	6475296	Cap+	Bacteroidetes	Bacteroidia	0	0	2	4	48	NZ_LT622246
Bacillus licheniformis 9945A	BAPA001.B.00001	4376305	Cap-	Firmicutes	Bacilli	0	0	2	1	0	NC_021362
Bacillus licheniformis BL-09	BAPA001.B.00002	4388022	Cap-	Firmicutes	Bacilli	0	0	3	0	0	NZ_CP010524
Basilea psittacipulmonis DSM 24701	BAPS001.B.00001	1959069	Cap+	Proteobacteria	Betaproteobacteria	0	0	0	2	0	NZ_CP009238
Bacillus pseudofirmus OF4	BAPS002.B.00001	4249248	Cap-	Firmicutes	Bacilli	0	2	0	2	28	NC_013791 NC_013792 NC_013793
Bacillus pumilus SAFR-032	BAPU001.B.00001	3704641	Cap-	Firmicutes	Bacilli	0	0	1	1	12	NC_009848
Bacillus pumilus MTCC B6033	BAPU001.B.00002	3763493	Cap-	Firmicutes	Bacilli	0	0	2	1	0	NZ_CP007436
Bacillus pumilus W3	BAPU001.B.00003	3745123	Cap-	Firmicutes	Bacilli	0	0	2	2	0	NZ_CP011150
Bacillus pumilus GR-8	BAPU001.B.00004	3681784	Cap-	Firmicutes	Bacilli	0	1	1	1	0	NZ_CP009108 NZ_CP009109
Bacillus pumilus NJ-M2	BAPU001.B.00005	3793419	Cap-	Firmicutes	Bacilli	0	0	3	1	0	NZ_CP012329
Bacillus pumilus NJ-V2	BAPU001.B.00006	3787818	Cap-	Firmicutes	Bacilli	0	0	3	1	0	NZ_CP012482
Bacillus pumilus DNA	BAPU001.B.00007	3723433	Cap-	Firmicutes	Bacilli	0	0	2	1	0	NZ_AP014928
Bacillus pumilus SH-B11	BAPU001.B.00008	3860091	Cap-	Firmicutes	Bacilli	0	0	3	1	14	NZ_CP010997
Bacillus pumilus SH-B9	BAPU001.B.00009	3878815	Cap-	Firmicutes	Bacilli	0	1	2	1	0	NZ_CP011007 NZ_CP011023
Bacillus pumilus NJ-V	BAPU001.B.00010	3792999	Cap-	Firmicutes	Bacilli	0	0	3	1	0	NZ_CP012330
Bacillus pumilus PDSLzg-1	BAPU001.B.00011	3710774	Cap-	Firmicutes	Bacilli	0	1	3	1	0	NZ_CP016784 NZ_CP016785
Bartonella quintana str. Toulouse	BAQU001.B.00001	1581384	Cap-	Proteobacteria	Alphaproteobacteria	0	0	0	0	0	NC_005955
Bartonella quintana RM-11	BAQU001.B.00002	1587646	Cap-	Proteobacteria	Alphaproteobacteria	0	0	0	0	0	NC_018533
Bacteroides salanitronis DSM 18170	BASA001.B.00001	4308663	Cap-	Bacteroidetes	Bacteroidia	0	3	0	6	35	NC_015164 NC_015165 NC_015168 NC_015166
Bacillus selenitireducens MLS10	BASE001.B.00001	3592487	Cap+	Firmicutes	Bacilli	0	0	2	3	13	NC_014219
Bacillus simplex SH-B26	BASI001.B.00001	5521719	Cap+	Firmicutes	Bacilli	0	1	2	3	23	NZ_CP011008 NZ_CP011009
Bacillus smithii DSM 4216	BASM001.B.00001	3381292	Cap-	Firmicutes	Bacilli	0	1	0	0	74	NZ_CP012024 NZ_CP012025
Bacillus sp. JS	BASP001.B.00001	4120406	Cap+	Firmicutes	Bacilli	0	0	1	1	0	NC_017743
Bacillus sp. BS34ACh	BASP002.B.00001	4233615	Cap+	Firmicutes	Bacilli	0	0	3	1	0	NZ_LN680001
Bacillus sp. Pc3	BASP003.B.00001	3982168	Cap-	Firmicutes	Bacilli	0	0	2	1	0	NZ_CP010406
Bacillus sp. X1(2014)	BASP004.B.00001	3422674	Cap+	Firmicutes	Bacilli	0	0	0	2	0	NZ_CP008855
Bacillus sp. BH072	BASP005.B.00001	4069641	Cap-	Firmicutes	Bacilli	0	0	2	2	0	NZ_CP009938
Bacillus sp. YP1	BASP006.B.00001	4153566	Cap+	Firmicutes	Bacilli	0	1	3	0	0	NZ_CP010014 NZ_CP010015
Bacillus sp. LM 4-2	BASP007.B.00001	4069266	Cap+	Firmicutes	Bacilli	0	0	2	0	0	NZ_CP011101
Bacillus sp. SDLI1	BASP008.B.00001	4134042	Cap-	Firmicutes	Bacilli	0	0	4	1	0	NZ_CP013950
Bacteroides sp. I48	BASP009.B.00001	4839918	Cap-	Bacteroidetes	Bacteroidia	0	0	1	5	0	NZ_CP015401
Bacillus sp. IHB B 7164	BASP010.B.00001	5036631	Cap+	Firmicutes	Bacilli	0	0	0	1	0	NZ_CP015226
Bacillus sp. FJAT-14266	BASP011.B.00001	4109356	Cap+	Firmicutes	Bacilli	0	0	3	0	0	NZ_CP017072
Bacillus sp. ABP14	BASP012.B.00001	5152566	Cap+	Firmicutes	Bacilli	0	1	0	2	0	NZ_CP017016 NZ_CP017017
Bacillus sp. 1NLA3E	BASP013.B.00001	4815602	Cap-	Firmicutes	Bacilli	0	0	1	3	28	NC_021171
Bacillus sp. WP8	BASP014.B.00001	3708888	Cap-	Firmicutes	Bacilli	0	0	1	0	0	NZ_CP010075
Bacillus sp. OxB-1 DNA	BASP015.B.00001	3594618	Cap-	Firmicutes	Bacilli	0	0	2	7	35	NZ_AP013294
Bacillus subtilis subsp. subtilis str. 168	BASU001.B.00001	4215606	Cap+	Firmicutes	Bacilli	0	0	3	1	0	NC_000964
Bacillus subtilis subsp. spizizenii str. W23	BASU001.B.00002	4027676	Cap+	Firmicutes	Bacilli	0	0	2	1	0	NC_014479
Bacillus subtilis BSn5	BASU001.B.00003	4093599	Cap+	Firmicutes	Bacilli	0	0	3	0	0	NC_014976
Bacillus subtilis subsp. natto BEST195 DNA	BASU001.B.00004	4111218	Cap-	Firmicutes	Bacilli	0	1	7	2	27	NC_017196 NC_017194
Bacillus subtilis subsp. spizizenii TU-B-10	BASU001.B.00005	4207222	Cap+	Firmicutes	Bacilli	0	0	2	2	0	NC_016047
Bacillus subtilis subsp. subtilis RO-NN-1	BASU001.B.00006	4011949	Cap+	Firmicutes	Bacilli	0	0	1	1	0	NC_017195
Bacillus subtilis QB928	BASU001.B.00007	4146839	Cap+	Firmicutes	Bacilli	0	0	2	1	0	NC_018520
Bacillus subtilis subsp. subtilis str. BSP1	BASU001.B.00008	4043754	Cap+	Firmicutes	Bacilli	0	0	2	1	0	NC_019896
Bacillus subtilis XF-1	BASU001.B.00009	4061186	Cap+	Firmicutes	Bacilli	0	0	2	2	0	NC_020244
Bacillus subtilis subsp. subtilis 6051-HGW	BASU001.B.00010	4215610	Cap+	Firmicutes	Bacilli	0	0	3	1	0	NC_020507
Bacillus subtilis subsp. subtilis str. BAB-1	BASU001.B.00011	4021944	Cap+	Firmicutes	Bacilli	0	0	1	2	0	NC_020832
Bacillus subtilis PY79	BASU001.B.00012	4033459	Cap+	Firmicutes	Bacilli	0	0	2	1	0	NC_022898
Bacillus subtilis BEST7003 DNA	BASU001.B.00013	4043042	Cap+	Firmicutes	Bacilli	0	0	2	1	0	NZ_AP012496
Bacillus subtilis subsp. subtilis str. JH642 substr. AG174	BASU001.B.00014	4188369	Cap+	Firmicutes	Bacilli	0	0	3	1	0	NZ_CP007800
Bacillus subtilis subsp. subtilis str. AG1839	BASU001.B.00015	4193640	Cap+	Firmicutes	Bacilli	0	0	3	1	0	NZ_CP008698
Bacillus subtilis subsp. subtilis str. OH 131.1	BASU001.B.00016	4039155	Cap+	Firmicutes	Bacilli	0	0	2	2	0	NZ_CP007409
Bacillus subtilis TOA	BASU001.B.00017	4057487	Cap+	Firmicutes	Bacilli	0	0	3	1	0	NZ_CP005997
Bacillus subtilis ATCC 13952	BASU001.B.00018	3876276	Cap-	Firmicutes	Bacilli	0	0	5	2	0	NZ_CP009748
Bacillus subtilis ATCC 19217	BASU001.B.00019	3959897	Cap-	Firmicutes	Bacilli	0	0	1	2	0	NZ_CP009749
Bacillus subtilis Bs-916	BASU001.B.00020	3981674	Cap-	Firmicutes	Bacilli	0	0	2	2	0	NZ_CP009611
Bacillus subtilis SG6	BASU001.B.00021	4079669	Cap+	Firmicutes	Bacilli	0	0	3	1	0	NZ_CP009796
Bacillus subtilis subsp. subtilis str. 168	BASU001.B.00022	4215619	Cap+	Firmicutes	Bacilli	0	0	3	1	0	NZ_CP010052
Bacillus subtilis PS832	BASU001.B.00023	4215367	Cap+	Firmicutes	Bacilli	0	0	3	1	0	NZ_CP010053
Bacillus subtilis subsp. spizizenii NRS 231	BASU001.B.00024	4027672	Cap+	Firmicutes	Bacilli	0	0	2	1	0	NZ_CP010434
Bacillus subtilis subsp. subtilis 3NA	BASU001.B.00025	4195102	Cap+	Firmicutes	Bacilli	0	0	3	1	0	NZ_CP010314
Bacillus subtilis BS49Ch	BASU001.B.00026	4251652	Cap+	Firmicutes	Bacilli	0	0	3	1	0	NZ_LN649259
Bacillus subtilis T30	BASU001.B.00027	4031727	Cap+	Firmicutes	Bacilli	0	0	2	1	0	NZ_CP011051
Bacillus subtilis KCTC 1028	BASU001.B.00028	4215633	Cap+	Firmicutes	Bacilli	0	0	3	1	0	NZ_CP011115
Bacillus subtilis HJ5	BASU001.B.00029	4012933	Cap+	Firmicutes	Bacilli	0	0	1	2	0	NZ_CP007173
Bacillus subtilis UD1022	BASU001.B.00030	4025326	Cap+	Firmicutes	Bacilli	0	0	1	0	0	NZ_CP011534
Bacillus subtilis TO-A JPC	BASU001.B.00031	4090708	Cap+	Firmicutes	Bacilli	0	0	3	1	0	NZ_CP011882
Bacillus subtilis subsp. subtilis BSD-2	BASU001.B.00032	4030837	Cap+	Firmicutes	Bacilli	0	0	1	2	0	NZ_CP013654
Bacillus subtilis subsp. inaquosorum DE111	BASU001.B.00033	4143890	Cap+	Firmicutes	Bacilli	0	0	2	0	0	NZ_CP013984
Bacillus subtilis subsp. subtilis CU1050	BASU001.B.00034	4056281	Cap+	Firmicutes	Bacilli	0	0	2	1	0	NZ_CP014166
Bacillus subtilis subsp. natto CGMCC 2108.	BASU001.B.00035	4193748	Cap-	Firmicutes	Bacilli	0	2	8	2	30	NZ_CP014471 NZ_CP014473 NZ_CP014472
Bacillus subtilis subsp. subtilis D12-5	BASU001.B.00036	4142635	Cap+	Firmicutes	Bacilli	0	0	2	2	0	NZ_CP014858
Bacillus subtilis subsp. globigii ATCC 49760	BASU001.B.00037	4175482	Cap+	Firmicutes	Bacilli	0	0	3	2	0	NZ_CP014840
Bacillus subtilis SZMC 6179J	BASU001.B.00038	4195195	Cap+	Firmicutes	Bacilli	0	0	3	1	0	NZ_CP015004
Bacillus subtilis subsp. subtilis delta6	BASU001.B.00039	3876919	Cap+	Firmicutes	Bacilli	0	0	0	1	0	NZ_CP015975
Bacillus subtilis subsp. subtilis KCTC 3135	BASU001.B.00040	4211343	Cap+	Firmicutes	Bacilli	0	0	3	1	0	NZ_CP015375
Bacillus subtilis subsp. subtilis 168G	BASU001.B.00041	4214812	Cap+	Firmicutes	Bacilli	0	0	3	1	0	NZ_CP016852
Bacillus subtilis HJ0-6	BASU001.B.00042	4235115	Cap+	Firmicutes	Bacilli	0	0	3	2	0	NZ_CP016894
Bacillus subtilis BS16045	BASU001.B.00043	4165121	Cap+	Firmicutes	Bacilli	0	0	2	0	0	NZ_CP017112
Bacillus subtilis BS38	BASU001.B.00044	4010416	Cap-	Firmicutes	Bacilli	0	0	5	0	20	NZ_CP017314
Bacillus subtilis HRBS-10TDI13	BASU001.B.00045	4195418	Cap-	Firmicutes	Bacilli	0	1	6	3	52	NZ_CP015222 NZ_CP015223
Bacillus subtilis VV2	BASU001.B.00046	4013819	Cap+	Firmicutes	Bacilli	0	0	1	0	0	NZ_CP017676
[Bacillus thuringiensis] serovar konkukian str. 97-27	BATH001.B.00001	5314794	Cap+	Firmicutes	Bacilli	0	1	0	2	0	NC_005957 NC_006578
Bacillus thuringiensis str. Al Hakam	BATH001.B.00002	5313030	Cap+	Firmicutes	Bacilli	0	1	0	1	0	NC_008600 NC_008598
Bacillus thuringiensis BMB171	BATH001.B.00003	5643051	Cap+	Firmicutes	Bacilli	0	1	1	1	12	NC_014171 NC_014172
Bacillus thuringiensis serovar chinensis CT-43	BATH001.B.00005	6151150	Cap+	Firmicutes	Bacilli	0	10	5	1	49	NC_017208 NC_017203 NC_017202 NC_017206 NC_017205 NC_017204 NC_017209 NC_017212 NC_017207 NC_017211 NC_017210
Bacillus thuringiensis HD-771	BATH001.B.00006	6438373	Cap+	Firmicutes	Bacilli	0	8	10	1	38	NC_018500 NC_018486 NC_018501 NC_018487 NC_018488 NC_018502 NC_018489 NC_018503 NC_018490
Bacillus thuringiensis HD-789	BATH001.B.00007	6334630	Cap+	Firmicutes	Bacilli	0	6	6	1	15	NC_018508 NC_018516 NC_018509 NC_018510 NC_018517 NC_018511 NC_018512
Bacillus thuringiensis MC28	BATH001.B.00008	6694533	Cap+	Firmicutes	Bacilli	0	7	2	5	22	NC_018693 NC_018689 NC_018688 NC_018687 NC_018686 NC_018685 NC_018694 NC_018684
Bacillus thuringiensis Bt407	BATH001.B.00009	6134344	Cap+	Firmicutes	Bacilli	0	9	6	1	36	NC_018877 NC_018878 NC_018879 NC_018880 NC_018886 NC_018881 NC_018882 NC_018883 NC_018884 NC_018885
Bacillus thuringiensis serovar kurstaki str. HD73	BATH001.B.00010	5908575	Cap+	Firmicutes	Bacilli	0	7	7	1	69	NC_020238 NC_020249 NC_020239 NC_020240 NC_020250 NC_020241 NC_020242 NC_020243
Bacillus thuringiensis serovar thuringiensis str. IS5056	BATH001.B.00011	6771593	Cap+	Firmicutes	Bacilli	0	14	7	1	68	NC_020376 NC_020385 NC_020384 NC_020394 NC_020393 NC_020383 NC_020382 NC_020392 NC_020381 NC_020380 NC_020379 NC_020391 NC_020378 NC_020377 NC_020390
Bacillus thuringiensis YBT-1518	BATH001.B.00012	6672921	Cap+	Firmicutes	Bacilli	0	6	10	0	99	NC_022873 NC_022882 NC_022877 NC_022876 NC_022875 NC_022874 NC_020124
Bacillus thuringiensis serovar kurstaki str. YBT-1520	BATH001.B.00013	6580536	Cap+	Firmicutes	Bacilli	0	11	6	2	82	NZ_CP004858 NZ_CP004860 NZ_CP004861 NZ_CP004868 NZ_CP004869 NZ_CP004862 NZ_CP004863 NZ_CP004864 NZ_CP004865 NZ_CP004866 NZ_CP004867 NZ_CP004859
Bacillus thuringiensis serovar kurstaki str. HD-1	BATH001.B.00014	6766594	Cap+	Firmicutes	Bacilli	0	13	5	2	75	NZ_CP004870 NZ_CP004877 NZ_CP004876 NZ_CP004875 NZ_CP004874 NZ_CP004873 NZ_CP004872 NZ_CP004871 NZ_CP004882 NZ_CP004883 NZ_CP004881 NZ_CP004880 NZ_CP004879 NZ_CP004878
Bacillus thuringiensis serovar kurstaki str. YBT-1520	BATH001.B.00015	6520413	Cap+	Firmicutes	Bacilli	0	9	6	2	85	NZ_CP007607 NZ_CP007616 NZ_CP007615 NZ_CP007614 NZ_CP007613 NZ_CP007612 NZ_CP007611 NZ_CP007610 NZ_CP007609 NZ_CP007608
Bacillus thuringiensis serovar galleriae HD-29	BATH001.B.00016	6742233	Cap+	Firmicutes	Bacilli	0	10	7	1	44	NZ_CP010089 NZ_CP010090 NZ_CP010091 NZ_CP010092 NZ_CP010093 NZ_CP010094 NZ_CP010095 NZ_CP010096 NZ_CP010097 NZ_CP010098 NZ_CP010099
Bacillus thuringiensis HD1011	BATH001.B.00017	6093375	Cap+	Firmicutes	Bacilli	0	4	3	3	0	NZ_CP009335 NZ_CP009336 NZ_CP009334 NZ_CP009332 NZ_CP009333
Bacillus thuringiensis HD571	BATH001.B.00018	5312179	Cap+	Firmicutes	Bacilli	0	1	0	1	0	NZ_CP009600 NZ_CP009599
Bacillus thuringiensis Al Hakam	BATH001.B.00019	5676963	Cap+	Firmicutes	Bacilli	0	6	2	2	33	NZ_CP009651 NZ_CP009650 NZ_CP009649 NZ_CP009648 NZ_CP009647 NZ_CP009645 NZ_CP009646
Bacillus thuringiensis HD682	BATH001.B.00020	5291389	Cap+	Firmicutes	Bacilli	0	3	2	1	0	NZ_CP009720 NZ_CP009718 NZ_CP009719 NZ_CP009717
Bacillus thuringiensis 97-27	BATH001.B.00021	5312686	Cap+	Firmicutes	Bacilli	0	1	0	2	0	NZ_CP010088 NZ_CP010087
Bacillus thuringiensis HD1002	BATH001.B.00022	6572702	Cap+	Firmicutes	Bacilli	0	7	6	1	14	NZ_CP009351 NZ_CP009349 NZ_CP009348 NZ_CP009347 NZ_CP009350 NZ_CP009346 NZ_CP009345 NZ_CP009344
Bacillus thuringiensis serovar morrisoni BGSC 4AA1	BATH001.B.00023	6179896	Cap+	Firmicutes	Bacilli	0	6	7	3	37	NZ_CP010577 NZ_CP010578 NZ_CP010579 NZ_CP010580 NZ_CP010581 NZ_CP010582 NZ_CP010583
Bacillus thuringiensis YC-10	BATH001.B.00024	6784135	Cap+	Firmicutes	Bacilli	0	9	8	2	91	NZ_CP011349 NZ_CP011350 NZ_CP011357 NZ_CP011358 NZ_CP011351 NZ_CP011352 NZ_CP011353 NZ_CP011355 NZ_CP011354 NZ_CP011356
Bacillus thuringiensis HS18-1	BATH001.B.00025	6403459	Cap+	Firmicutes	Bacilli	0	9	4	3	25	NZ_CP012099 NZ_CP012100 NZ_CP012101 NZ_CP012103 NZ_CP012102 NZ_CP012104 NZ_CP012105 NZ_CP012107 NZ_CP012108 NZ_CP012106
Bacillus thuringiensis serovar indiana HD521	BATH001.B.00026	6198448	Cap+	Firmicutes	Bacilli	0	6	5	2	15	NZ_CP010106 NZ_CP010112 NZ_CP010111 NZ_CP010109 NZ_CP010110 NZ_CP010108 NZ_CP010107
Bacillus thuringiensis YWC2-8	BATH001.B.00027	6227942	Cap+	Firmicutes	Bacilli	0	6	7	1	72	NZ_CP013055 NZ_CP013056 NZ_CP013057 NZ_CP013058 NZ_CP013059 NZ_CP013060 NZ_CP013061
Bacillus thuringiensis serovar tolworthi DNA	BATH001.B.00029	6870591	Cap+	Firmicutes	Bacilli	0	8	12	0	0	NZ_AP014864 NZ_AP014865 NZ_AP014866 NZ_AP014867 NZ_AP014868 NZ_AP014869 NZ_AP014870 NZ_AP014871 NZ_AP014872
Bacillus thuringiensis Bt185	BATH001.B.00030	6390500	Cap+	Firmicutes	Bacilli	0	8	5	1	22	NZ_CP014282 NZ_CP014283 NZ_CP014284 NZ_CP014285 NZ_CP014286 NZ_CP014289 NZ_CP014287 NZ_CP014288 NZ_CP014290
Bacillus thuringiensis HD12	BATH001.B.00031	6490457	Cap+	Firmicutes	Bacilli	0	6	13	2	79	NZ_CP014847 NZ_CP014853 NZ_CP014852 NZ_CP014851 NZ_CP014850 NZ_CP014849 NZ_CP014848
Bacillus thuringiensis Bc601	BATH001.B.00032	6111291	Cap+	Firmicutes	Bacilli	0	6	6	1	71	NZ_CP015150 NZ_CP015152 NZ_CP015156 NZ_CP015155 NZ_CP015154 NZ_CP015153 NZ_CP015151
Bacillus thuringiensis serovar alesti BGSC 4C1	BATH001.B.00033	5818118	Cap+	Firmicutes	Bacilli	0	6	5	0	0	NZ_CP015176 NZ_CP015177 NZ_CP015180 NZ_CP015179 NZ_CP015182 NZ_CP015181 NZ_CP015178
Bacillus thuringiensis MYBT18246	BATH001.B.00034	6752488	Cap+	Firmicutes	Bacilli	0	11	13	1	0	NZ_CP015350 NZ_CP015351 NZ_CP015352 NZ_CP015353 NZ_CP015354 NZ_CP015355 NZ_CP015356 NZ_CP015357 NZ_CP015358 NZ_CP015359 NZ_CP015360 NZ_CP015361
Bacillus thuringiensis KNU-07	BATH001.B.00035	6152737	Cap+	Firmicutes	Bacilli	0	2	2	2	27	NZ_CP016588 NZ_CP016589 NZ_CP016590
Bacteroides thetaiotaomicron VPI-5482	BATH002.B.00001	6293399	Cap+	Bacteroidetes	Bacteroidia	0	1	0	5	22	NC_004663 NC_004703
Bacillus toyonensis BCT-7112	BATO001.B.00001	5025419	Cap+	Firmicutes	Bacilli	0	2	1	1	0
Bartonella tribocorum main complete genome	BATR001.B.00002	2631180	Cap-	Proteobacteria	Alphaproteobacteria	0	1	8	13	0	NZ_HG969192 NZ_HG969193
Bacillus amyloliquefaciens subsp. plantarum str. FZB42	BAVE001.B.00001	3918589	Cap-	Firmicutes	Bacilli	0	0	0	2	0	NC_009725
Bacillus amyloliquefaciens subsp. plantarum CAU B946	BAVE001.B.00002	4019861	Cap-	Firmicutes	Bacilli	0	0	4	2	0	NC_016784
Bacillus amyloliquefaciens subsp. plantarum YAU B9601-Y2	BAVE001.B.00003	4242774	Cap-	Firmicutes	Bacilli	0	0	5	2	0	NC_017061
Bacillus methylotrophicus AS43.3	BAVE001.B.00004	3961368	Cap-	Firmicutes	Bacilli	0	0	2	2	0	NC_019842
Bacillus amyloliquefaciens subsp. plantarum UCMB5036	BAVE001.B.00005	3910324	Cap-	Firmicutes	Bacilli	0	0	1	1	0	NC_020410
Bacillus amyloliquefaciens subsp. plantarum UCMB5033	BAVE001.B.00006	4071167	Cap-	Firmicutes	Bacilli	0	0	1	2	0	NC_022075
Bacillus amyloliquefaciens subsp. plantarum UCMB5113	BAVE001.B.00007	3889532	Cap-	Firmicutes	Bacilli	0	0	1	2	0	NC_022081
Bacillus amyloliquefaciens subsp. plantarum NAU-B3	BAVE001.B.00008	4204608	Cap-	Firmicutes	Bacilli	0	1	2	3	0	NC_022530 NC_022531
Bacillus amyloliquefaciens subsp. plantarum TrigoCor1448	BAVE001.B.00009	3957904	Cap-	Firmicutes	Bacilli	0	0	1	3	0	NZ_CP007244
Bacillus velezensis SQR9	BAVE001.B.00010	4117023	Cap-	Firmicutes	Bacilli	0	0	2	2	0	NZ_CP006890
Bacillus methylotrophicus JS25R	BAVE001.B.00011	4014440	Cap-	Firmicutes	Bacilli	0	1	1	3	0	NZ_CP009679 NZ_CP009680
Bacillus velezensis NJN-6	BAVE001.B.00012	4052546	Cap-	Firmicutes	Bacilli	0	0	4	1	0	NZ_CP007165
Bacillus methylotrophicus JJ-D34	BAVE001.B.00013	4105955	Cap-	Firmicutes	Bacilli	0	0	4	2	0	NZ_CP011346
Bacillus methylotrophicus YJ11-1-4	BAVE001.B.00014	4006637	Cap+	Firmicutes	Bacilli	0	0	1	1	0	NZ_CP011347
Bacillus amyloliquefaciens G341	BAVE001.B.00015	4009746	Cap-	Firmicutes	Bacilli	0	0	2	2	0	NZ_CP011686
Bacillus methylotrophicus B25	BAVE001.B.00016	3862757	Cap-	Firmicutes	Bacilli	0	1	1	2	0	NZ_LN999829 NZ_LN999830
Bacillus velezensis CC09	BAVE001.B.00017	4167153	Cap-	Firmicutes	Bacilli	0	0	3	2	0	NZ_CP015443
Bacillus velezensis S3-1	BAVE001.B.00018	3929772	Cap-	Firmicutes	Bacilli	0	0	1	2	0	NZ_CP016371
Bacillus velezensis LS69	BAVE001.B.00019	3917761	Cap-	Firmicutes	Bacilli	0	0	1	2	0	NZ_CP015911
Bacillus velezensis M75	BAVE001.B.00020	4007450	Cap-	Firmicutes	Bacilli	0	0	3	2	0	NZ_CP016395
Bacillus velezensis D2-2	BAVE001.B.00021	3921833	Cap-	Firmicutes	Bacilli	0	0	2	0	0	NZ_CP014990
Bacillus velezensis 9912D	BAVE001.B.00022	4241576	Cap-	Firmicutes	Bacilli	0	1	7	2	12	NZ_CP017775 NZ_CP017776
Bartonella vinsonii subsp. berkhoffii str. Winnie	BAVI001.B.00001	1802699	Cap-	Proteobacteria	Alphaproteobacteria	0	0	2	1	0	NC_020301
Barnesiella viscericola DSM 18177	BAVI002.B.00001	3076856	Cap+	Bacteroidetes	Bacteroidia	0	0	0	7	20	NZ_CP007034
Bacteroides vulgatus ATCC 8482	BAVU001.B.00001	5163189	Cap+	Bacteroidetes	Bacteroidia	0	0	1	5	45	NC_009614
Bacillus weihenstephanensis KBAB4	BAWE001.B.00001	5872743	Cap+	Firmicutes	Bacilli	0	4	4	2	14	NC_010184 NC_010180 NC_010181 NC_010182 NC_010183
Bacillus weihenstephanensis WSBC 10204	BAWE001.B.00002	5608349	Cap+	Firmicutes	Bacilli	0	0	1	2	25	NZ_CP009746
Bacillus xiamenensis VV3	BAXI001.B.00001	3637729	Cap-	Firmicutes	Bacilli	0	0	3	0	0	NZ_CP017786
Bdellovibrio bacteriovorus complete genome	BDBA001.B.00001	3782950	Cap-	Proteobacteria	Deltaproteobacteria	0	0	0	1	0	NC_005363
Bdellovibrio bacteriovorus str. Tiberius	BDBA001.B.00002	3988594	Cap-	Proteobacteria	Deltaproteobacteria	0	0	1	0	0	NC_019567
Bdellovibrio bacteriovorus W	BDBA001.B.00003	3006992	Cap-	Proteobacteria	Deltaproteobacteria	0	0	0	0	0	NZ_CP002190
Bdellovibrio bacteriovorus 109J	BDBA001.B.00004	3830427	Cap+	Proteobacteria	Deltaproteobacteria	0	0	1	1	0	NZ_CP007656
Bdellovibrio exovorus JSS	BDEX001.B.00001	2657893	Cap-	Proteobacteria	Deltaproteobacteria	0	0	0	2	0	NC_020813
Belliella baltica DSM 15883	BEBA001.B.00001	4196595	Cap+	Bacteroidetes	Cytophagia	0	0	0	14	70	NC_018010
Beutenbergia cavernae DSM 12333	BECA001.B.00001	4669183	Cap+	Actinobacteria	Micrococcales	0	0	0	2	0	NC_012669
Beijerinckia indica subsp. indica ATCC 9039	BEIN001.B.00001	4418616	Cap-	Proteobacteria	Alphaproteobacteria	0	2	0	1	14	NC_010581 NC_010580 NC_010578
Beggiatoa leptomitiformis D-402	BELE001.B.00001	4265296	Cap+	Proteobacteria	Gammaproteobacteria	1	0	1	12	29	NZ_CP012373
Beta proteobacterium CB	BEPR001.B.00001	2045720	Cap-	Proteobacteria	Betaproteobacteria.	0	0	0	3	0	NC_020417
Bifidobacterium actinocoloniiforme DSM 22766	BIAC001.B.00001	1830060	Cap-	Actinobacteria	Bifidobacteriales	0	0	2	4	0	NZ_CP011786
Bifidobacterium adolescentis ATCC 15703 DNA	BIAD001.B.00001	2089645	Cap-	Actinobacteria	Bifidobacteriales	0	0	0	4	0	NC_008618
Bifidobacterium adolescentis 22L	BIAD001.B.00002	2203222	Cap-	Actinobacteria	Bifidobacteriales	0	0	1	5	0	NZ_CP007443
Bifidobacterium adolescentis BBMN23	BIAD001.B.00003	2173720	Cap-	Actinobacteria	Bifidobacteriales	0	0	2	5	0	NZ_CP010437
Bifidobacterium angulatum GT102	BIAN001.B.00001	2064639	Cap-	Actinobacteria	Bifidobacteriales	0	0	0	3	0	NZ_CP014241
Bifidobacterium angulatum DSM 20098 = JCM 7096 DNA	BIAN001.B.00002	2021974	Cap-	Actinobacteria	Bifidobacteriales	0	0	0	2	0	NZ_AP012322
Bifidobacterium animalis subsp. lactis AD011	BIAN002.B.00001	1933695	Cap-	Actinobacteria	Bifidobacteriales	0	0	0	3	0	NC_011835
Bifidobacterium animalis subsp. lactis Bl-04	BIAN002.B.00002	1938709	Cap-	Actinobacteria	Bifidobacteriales	0	0	0	3	0	NC_012814
Bifidobacterium animalis subsp. lactis DSM 10140	BIAN002.B.00003	1938483	Cap-	Actinobacteria	Bifidobacteriales	0	0	0	3	0	NC_012815
Bifidobacterium animalis subsp. lactis BB-12	BIAN002.B.00004	1942198	Cap-	Actinobacteria	Bifidobacteriales	0	0	0	3	0	NC_017214
Bifidobacterium animalis subsp. lactis V9	BIAN002.B.00005	1944050	Cap-	Actinobacteria	Bifidobacteriales	0	0	0	3	0	NC_017217
Bifidobacterium animalis subsp. lactis CNCM I-2494	BIAN002.B.00006	1943113	Cap-	Actinobacteria	Bifidobacteriales	0	0	0	3	0	NC_017215
Bifidobacterium animalis subsp. lactis BLC1	BIAN002.B.00007	1938583	Cap-	Actinobacteria	Bifidobacteriales	0	0	0	3	0	NC_017216
Bifidobacterium animalis subsp. animalis ATCC 25527	BIAN002.B.00008	1932693	Cap-	Actinobacteria	Bifidobacteriales	0	0	0	2	0	NC_017834
Bifidobacterium animalis subsp. lactis B420	BIAN002.B.00009	1938595	Cap-	Actinobacteria	Bifidobacteriales	0	0	0	2	0	NC_017866
Bifidobacterium animalis subsp. lactis Bi-07	BIAN002.B.00010	1938822	Cap-	Actinobacteria	Bifidobacteriales	0	0	0	3	0	NC_017867
Bifidobacterium animalis subsp. lactis Bl12	BIAN002.B.00011	1938606	Cap-	Actinobacteria	Bifidobacteriales	0	0	0	3	0	NC_021593
Bifidobacterium animalis subsp. lactis ATCC 27673	BIAN002.B.00012	1963012	Cap-	Actinobacteria	Bifidobacteriales	0	0	0	3	0	NC_022523
Bifidobacterium animalis RH	BIAN002.B.00013	1931057	Cap-	Actinobacteria	Bifidobacteriales	0	0	0	3	0	NZ_CP007755
Bifidobacterium animalis A6	BIAN002.B.00015	1958651	Cap-	Actinobacteria	Bifidobacteriales	0	0	0	3	0	NZ_CP010433
Bifidobacterium animalis subsp. lactis BF052	BIAN002.B.00016	1938624	Cap-	Actinobacteria	Bifidobacteriales	0	0	0	3	0	NZ_CP009045
Bifidobacterium animalis subsp. animalis YL2	BIAN002.B.00017	1800480	Cap+	Actinobacteria	Bifidobacteriales	0	0	0	2	0	NZ_CP015407
Bifidobacterium asteroides PRL2011	BIAS001.B.00001	2167304	Cap-	Actinobacteria	Bifidobacteriales	0	0	0	4	0	NC_018720
Bifidobacterium bifidum PRL2010	BIBI001.B.00002	2214656	Cap-	Actinobacteria	Bifidobacteriales	0	0	1	4	0	NC_014638
Bifidobacterium bifidum BGN4	BIBI001.B.00003	2223664	Cap-	Actinobacteria	Bifidobacteriales	0	0	0	5	0	NC_017999
Bifidobacterium bifidum ATCC 29521 = JCM 1255 = DSM 20456 DNA	BIBI001.B.00004	2211039	Cap-	Actinobacteria	Bifidobacteriales	0	0	1	5	0	NZ_AP012323
Bifidobacterium bifidum BF3	BIBI001.B.00005	2210370	Cap-	Actinobacteria	Bifidobacteriales	0	0	0	2	0	NZ_CP010412
Bifidobacterium breve ACS-071-V-Sch8b	BIBR001.B.00001	2327492	Cap-	Actinobacteria	Bifidobacteriales	0	0	0	1	0	NC_017218
Bifidobacterium breve UCC2003	BIBR001.B.00002	2422684	Cap-	Actinobacteria	Bifidobacteriales	0	0	0	3	22	NC_020517
Bifidobacterium breve 12L	BIBR001.B.00003	2244624	Cap-	Actinobacteria	Bifidobacteriales	0	0	0	3	0	NZ_CP006711
Bifidobacterium breve JCM 7017	BIBR001.B.00004	2288919	Cap-	Actinobacteria	Bifidobacteriales	0	0	0	2	0	NZ_CP006712
Bifidobacterium breve NCFB 2258	BIBR001.B.00006	2315904	Cap-	Actinobacteria	Bifidobacteriales	0	0	0	0	0	NZ_CP006714
Bifidobacterium breve 689b	BIBR001.B.00007	2331707	Cap-	Actinobacteria	Bifidobacteriales	0	0	0	2	0	NZ_CP006715
Bifidobacterium breve S27	BIBR001.B.00008	2294458	Cap-	Actinobacteria	Bifidobacteriales	0	0	0	0	0	NZ_CP006716
Bifidobacterium breve DSM 20213 = JCM 1192 DNA	BIBR001.B.00009	2269415	Cap-	Actinobacteria	Bifidobacteriales	0	0	1	2	0	NZ_AP012324
Bifidobacterium breve BR3	BIBR001.B.00010	2426006	Cap-	Actinobacteria	Bifidobacteriales	0	1	2	2	17	NZ_CP010413 NZ_CP010414
Bifidobacterium catenulatum DSM 16992 = JCM 1194 = LMG 11043 DNA	BICA001.B.00001	2079525	Cap-	Actinobacteria	Bifidobacteriales	0	0	1	0	0	NZ_AP012325
Bifidobacterium coryneforme LMG18911	BICO001.B.00001	1755151	Cap-	Actinobacteria	Bifidobacteriales	0	0	0	0	0	NZ_CP007287
Bifidobacterium dentium Bd1	BIDE001.B.00001	2636367	Cap-	Actinobacteria	Bifidobacteriales	0	0	1	1	0	NC_013714
Bifidobacterium dentium JCM 1195 = DSM 20436 DNA	BIDE001.B.00002	2635669	Cap-	Actinobacteria	Bifidobacteriales	0	0	1	1	0	NZ_AP012326
Bifidobacterium indicum LMG 11587 = DSM 20214	BIIN001.B.00001	1734546	Cap-	Actinobacteria	Bifidobacteriales	0	0	0	1	0	NZ_CP006018
Bifidobacterium kashiwanohense PV20-2	BIKA001.B.00001	2370978	Cap-	Actinobacteria	Bifidobacteriales	0	0	0	2	0	NZ_CP007456
Bifidobacterium kashiwanohense JCM 15439 = DSM 21854 DNA	BIKA001.B.00002	2337234	Cap-	Actinobacteria	Bifidobacteriales	0	0	0	1	0	NZ_AP012327
Bifidobacterium longum NCC2705	BILO001.B.00001	2260266	Cap-	Actinobacteria	Bifidobacteriales	0	1	1	3	0	NC_004307 NC_004943
Bifidobacterium longum DJO10A	BILO001.B.00002	2389526	Cap-	Actinobacteria	Bifidobacteriales	0	2	2	3	20	NC_010816 NC_004252 NC_004253
Bifidobacterium longum subsp. infantis ATCC 15697	BILO001.B.00003	2832748	Cap-	Actinobacteria	Bifidobacteriales	0	0	3	2	27	NC_011593
Bifidobacterium longum subsp. longum JDM301	BILO001.B.00004	2477838	Cap-	Actinobacteria	Bifidobacteriales	0	0	1	4	16	NC_014169
Bifidobacterium longum subsp. longum BBMN68	BILO001.B.00005	2265943	Cap+	Actinobacteria	Bifidobacteriales	0	0	0	2	15	NC_014656
Bifidobacterium longum subsp. longum JCM 1217 DNA	BILO001.B.00006	2385164	Cap-	Actinobacteria	Bifidobacteriales	0	0	0	4	16	NC_015067
Bifidobacterium longum subsp. infantis 157F DNA	BILO001.B.00007	2408831	Cap-	Actinobacteria	Bifidobacteriales	0	2	2	3	30	NC_015052 NC_015053 NC_015066
Bifidobacterium longum subsp. longum KACC 91563	BILO001.B.00008	2395764	Cap-	Actinobacteria	Bifidobacteriales	0	2	0	4	25	NC_017221 NC_017222 NC_017220
Bifidobacterium longum subsp. infantis ATCC 15697 = JCM 1222 = DSM 20088 DNA	BILO001.B.00009	2828958	Cap-	Actinobacteria	Bifidobacteriales	0	0	3	2	27	NC_017219
Bifidobacterium longum BXY01	BILO001.B.00010	2480603	Cap-	Actinobacteria	Bifidobacteriales	0	0	1	4	18	NZ_CP008885
Bifidobacterium longum subsp. longum GT15	BILO001.B.00011	2337521	Cap-	Actinobacteria	Bifidobacteriales	0	0	0	0	0	NZ_CP006741
Bifidobacterium longum DNA	BILO001.B.00012	2290145	Cap+	Actinobacteria	Bifidobacteriales	0	0	0	2	13	NZ_AP014658
Bifidobacterium longum subsp. infantis BT1	BILO001.B.00013	2578115	Cap+	Actinobacteria	Bifidobacteriales	0	0	1	0	26	NZ_CP010411
Bifidobacterium longum BG7	BILO001.B.00014	2455762	Cap-	Actinobacteria	Bifidobacteriales	0	1	1	5	21	NZ_CP010453 NZ_CP010454
Bifidobacterium longum subsp. longum NCIMB8809	BILO001.B.00015	2340989	Cap-	Actinobacteria	Bifidobacteriales	0	0	1	4	11	NZ_CP011964
Bifidobacterium longum 35624	BILO001.B.00017	2264056	Cap+	Actinobacteria	Bifidobacteriales	0	0	0	2	11	NZ_CP013673
Bifidobacterium longum subsp. longum AH1206	BILO001.B.00018	2421287	Cap+	Actinobacteria	Bifidobacteriales	0	0	2	1	14	NZ_CP016019
Bifidobacterium pseudolongum PV8-2	BIPS001.B.00001	2032698	Cap-	Actinobacteria	Bifidobacteriales	0	0	1	4	0	NZ_CP007457
Bifidobacterium pseudocatenulatum DSM 20438 = JCM 1200 = LMG 10505 DNA	BIPS002.B.00001	2313752	Cap-	Actinobacteria	Bifidobacteriales	0	0	0	2	0	NZ_AP012330
Bifidobacterium scardovii JCM 12489 = DSM 13734 DNA	BISC001.B.00001	3158347	Cap-	Actinobacteria	Bifidobacteriales	0	0	3	2	0	NZ_AP012331
Bifidobacterium thermophilum RBL67	BITH001.B.00001	2291643	Cap-	Actinobacteria	Bifidobacteriales	0	0	0	4	0	NC_020546
Bibersteinia trehalosi USDA-ARS-USMARC-192	BITR001.B.00001	2407846	Cap+	Proteobacteria	Gammaproteobacteria	0	0	1	4	0	NC_020515
Bibersteinia trehalosi USDA-ARS-USMARC-188	BITR001.B.00002	2340975	Cap+	Proteobacteria	Gammaproteobacteria	0	0	0	4	0	NZ_CP006954
Bibersteinia trehalosi USDA-ARS-USMARC-189	BITR001.B.00003	2454127	Cap+	Proteobacteria	Gammaproteobacteria	0	0	2	4	0	NZ_CP006955
Bibersteinia trehalosi USDA-ARS-USMARC-190	BITR001.B.00004	2443169	Cap+	Proteobacteria	Gammaproteobacteria	0	0	1	4	0	NZ_CP006956
Blochmannia endosymbiont of Polyrhachis (Hedomyrma) turneri 675	BLEN001.B.00001	749321	Cap-	Proteobacteria	Gammaproteobacteria	0	0	0	0	0	NZ_CP010048
Blochmannia endosymbiont of Camponotus (Colobopsis) obliquus 757	BLEN002.B.00001	773940	Cap-	Proteobacteria	Gammaproteobacteria	0	0	0	0	0	NZ_CP010049
Blastococcus saxobsidens DD2 complete genome.	BLSA001.B.00001	4875340	Cap-	Actinobacteria	Geodermatophilales	0	0	0	4	34	NC_016943
Blattabacterium sp. (Blaberus giganteus)	BLSP001.B.00001	632588	Cap-	Bacteroidetes	Flavobacteriia	0	1	0	0	0	NC_017924 NC_017925
Blattabacterium sp. (Nauphoeta cinerea)	BLSP002.B.00001	626626	Cap-	Bacteroidetes	Flavobacteriia	0	1	0	0	0	NC_022550 NC_022551
Blattabacterium sp. (Cryptocercus punctulatus) str. Cpu	BLSP003.B.00001	609561	Cap-	Bacteroidetes	Flavobacteriia	0	1	0	0	0	NC_016621 NC_016598
Blautia sp. YL58	BLSP004.B.00001	5128792	Cap+	Firmicutes	Clostridia	0	0	2	3	0	NZ_CP015405
Blastomonas sp. RAC04	BLSP005.B.00001	4403499	Cap+	Proteobacteria	Alphaproteobacteria	0	4	1	0	0	NZ_CP016460 NZ_CP016462 NZ_CP016458 NZ_CP016459 NZ_CP016461
Blattabacterium sp. (Panesthia angustipennis spadica) str. BPAA DNA	BLSP006.B.00001	632490	Cap-	Bacteroidetes	Flavobacteriia	0	0	0	0	0	NC_020510
Blattabacterium sp. (Periplaneta americana) str. BPLAN	BLSP007.B.00001	640442	Cap-	Bacteroidetes	Flavobacteriia	0	1	0	0	0	NC_013418 NC_013419
Blattabacterium sp. (Blatta orientalis) str. Tarazona	BLSP008.B.00001	638184	Cap-	Bacteroidetes	Flavobacteriia	0	1	0	0	0	NC_020195 NC_020196
Blattabacterium sp. (Mastotermes darwiniensis) str. MADAR	BLSP009.B.00001	590336	Cap-	Bacteroidetes	Flavobacteriia	0	1	0	0	0	NC_016146 NC_016150
Blattabacterium sp. (Blattella germanica) str. Bge	BLSP010.B.00001	640935	Cap-	Bacteroidetes	Flavobacteriia	0	1	0	0	0	NC_013454 NC_015679
Blastochloris viridis ATCC 19567	BLVI001.B.00001	3724841	Cap+	Proteobacteria	Alphaproteobacteria	0	0	3	0	25	NZ_CP012946
Blastochloris viridis	BLVI001.B.00002	3723225	Cap+	Proteobacteria	Alphaproteobacteria	0	0	3	0	25	NZ_LN907867
Blastochloris viridis DNA	BLVI001.B.00003	3726627	Cap+	Proteobacteria	Alphaproteobacteria	0	0	3	0	28	NZ_AP014854
Borrelia afzelii PKo	BOAF001.B.00001	1404288	Cap-	Spirochaetes	Spirochaetales	0	17	0	4	0	NC_017238 NC_017241 NC_017237 NC_017226 NC_017227 NC_017224 NC_017240 NC_017225 NC_017230 NC_017228 NC_017235 NC_017239 NC_017229 NC_017231 NC_017232 NC_017233 NC_017234 NC_017236
Borrelia afzelii HLJ01	BOAF001.B.00002	905471	Cap-	Spirochaetes	Spirochaetales	0	0	0	0	0	NC_018887
Borrelia afzelii Tom3107	BOAF001.B.00003	987652	Cap-	Spirochaetes	Spirochaetales	0	2	0	0	0	NZ_CP009212 NZ_CP009214 NZ_CP009213
Borrelia afzelii K78	BOAF001.B.00004	1309078	Cap-	Spirochaetes	Spirochaetales	0	13	0	3	0	NZ_CP009058 NZ_CP009059 NZ_CP009067 NZ_CP009068 NZ_CP009070 NZ_CP009069 NZ_CP009071 NZ_CP009063 NZ_CP009066 NZ_CP009062 NZ_CP009060 NZ_CP009061 NZ_CP009065 NZ_CP009064
Bordetella avium 197N	BOAV001.B.00001	3732255	Cap+	Proteobacteria	Betaproteobacteria	0	0	2	2	0	NC_010645
Borrelia garinii PBi	BOBA001.B.00001	986914	Cap-	Spirochaetes	Spirochaetales	0	2	0	0	0	NC_006156 NC_006129 NC_006128
Borrelia bissettii DN127	BOBI001.B.00001	1403443	Cap-	Spirochaetes	Spirochaetales	0	16	0	3	0	NC_015921 NC_015906 NC_015919 NC_015910 NC_015908 NC_015904 NC_015918 NC_015903 NC_015905 NC_015909 NC_015920 NC_015917 NC_015915 NC_015907 NC_015916 NC_015922 NC_015911
Bordetella bronchialis AU3182	BOBR001.B.00001	5878756	Cap+	Proteobacteria	Betaproteobacteria	0	0	1	1	11	NZ_CP016170
Bordetella bronchialis AU17976	BOBR001.B.00002	5966919	Cap+	Proteobacteria	Betaproteobacteria	0	0	2	0	12	NZ_CP016171
Bordetella bronchiseptica RB50	BOBR002.B.00001	5339179	Cap+	Proteobacteria	Betaproteobacteria	0	0	4	1	0	NC_002927
Bordetella bronchiseptica MO149	BOBR002.B.00002	5091817	Cap+	Proteobacteria	Betaproteobacteria	0	0	0	1	0	NC_018829
Bordetella bronchiseptica 253	BOBR002.B.00003	5264383	Cap+	Proteobacteria	Betaproteobacteria	0	0	1	0	0	NC_019382
Bordetella bronchiseptica DNA	BOBR002.B.00004	5191712	Cap+	Proteobacteria	Betaproteobacteria	0	0	1	0	0	NZ_AP014582
Bordetella bronchiseptica I328	BOBR002.B.00005	5077489	Cap+	Proteobacteria	Betaproteobacteria	0	0	0	2	0	NZ_CP016431
Borrelia burgdorferi B31	BOBU001.B.00001	1521208	Cap-	Spirochaetes	Spirochaetales	0	21	1	2	0	NC_001318 NC_001857 NC_000956 NC_001856 NC_001855 NC_000953 NC_000952 NC_000948 NC_000954 NC_000950 NC_000949 NC_000951 NC_001852 NC_001853 NC_001851 NC_001854 NC_001903 NC_001850 NC_000955 NC_001849 NC_001904 NC_000957
Borrelia burgdorferi ZS7	BOBU001.B.00002	1345494	Cap-	Spirochaetes	Spirochaetales	0	14	0	2	0	NC_011728 NC_011784 NC_011720 NC_011778 NC_011736 NC_011722 NC_011731 NC_011735 NC_011779 NC_011785 NC_011781 NC_011724 NC_011783 NC_011780 NC_011782
Borrelia burgdorferi N40	BOBU001.B.00003	1339539	Cap-	Spirochaetes	Spirochaetales	0	16	1	2	0	NC_017418 NC_013130 NC_017421 NC_017402 NC_017424 NC_017398 NC_017419 NC_017416 NC_017414 NC_017423 NC_017415 NC_017401 NC_017420 NC_017417 NC_017422 NC_017400 NC_017399
Borrelia burgdorferi JD1	BOBU001.B.00004	1531091	Cap-	Spirochaetes	Spirochaetales	0	20	1	5	0	NC_017403 NC_017394 NC_013129 NC_017426 NC_017425 NC_017397 NC_017428 NC_017407 NC_017396 NC_017412 NC_017393 NC_017427 NC_017405 NC_017413 NC_017408 NC_017395 NC_017406 NC_017404 NC_017409 NC_017411 NC_017410
Borrelia burgdorferi CA382	BOBU001.B.00005	910736	Cap-	Spirochaetes	Spirochaetales	0	0	0	0	0	NC_022048
Borrelia duttonii Ly	BODU001.B.00001	1574881	Cap-	Spirochaetes	Spirochaetales	0	16	3	0	0	NC_011229 NC_011247 NC_011256 NC_011254 NC_011251 NC_011250 NC_011249 NC_011248 NC_011264 NC_011262 NC_011245 NC_011265 NC_011261 NC_011257 NC_011259 NC_011226 NC_011224
Bordetella flabilis AU10664	BOFL001.B.00001	5954318	Cap+	Proteobacteria	Betaproteobacteria	0	1	2	0	0	NZ_CP016172 NZ_CP016173
Borrelia garinii BgVir linear	BOGA001.B.00001	993811	Cap-	Spirochaetes	Spirochaetales	0	2	0	0	0	NC_017717 NC_017804 NC_017725
Borrelia garinii NMJW1	BOGA001.B.00002	902789	Cap-	Spirochaetes	Spirochaetales	0	0	0	0	0	NC_018747
Borrelia garinii SZ	BOGA001.B.00003	902487	Cap-	Spirochaetes	Spirochaetales	0	0	0	0	0	NZ_CP007564
Borrelia hermsii CC1	BOHE001.B.00001	922280	Cap-	Spirochaetes	Spirochaetales	0	0	0	0	0	NZ_CP011060
Borrelia hermsii HS1 isolate Browne Mountain	BOHE001.B.00002	1390006	Cap-	Spirochaetes	Spirochaetales	0	11	0	1	0	NZ_CP014349 NZ_CP014350 NZ_CP014792 NZ_CP015333 NZ_CP015331 NZ_CP014351 NZ_CP015332 NZ_CP015334 NZ_CP014871 NZ_CP015336 NZ_CP015335 NZ_CP015337
Bordetella hinzii F582	BOHI001.B.00001	4912977	Cap+	Proteobacteria	Betaproteobacteria	0	0	2	3	0	NZ_CP012076
Bordetella hinzii H568	BOHI001.B.00002	4859884	Cap+	Proteobacteria	Betaproteobacteria	0	0	1	2	0	NZ_CP012077
Bordetella holmesii F627	BOHO001.B.00001	3701221	Cap-	Proteobacteria	Betaproteobacteria	0	0	0	0	93	NZ_CP007159
Bordetella holmesii H558	BOHO001.B.00002	3696428	Cap-	Proteobacteria	Betaproteobacteria	0	0	0	0	87	NZ_CP007158
Bordetella holmesii ATCC 51541	BOHO001.B.00003	3699674	Cap-	Proteobacteria	Betaproteobacteria	0	0	0	0	86	NZ_CP007494
Bordetella holmesii 44057	BOHO001.B.00004	3697138	Cap-	Proteobacteria	Betaproteobacteria	0	0	0	0	81	NZ_CP007495
Bordetella holmesii H903	BOHO001.B.00005	3694378	Cap-	Proteobacteria	Betaproteobacteria	0	0	0	0	85	NZ_CP016341
Borrelia miyamotoi LB-2001	BOMI001.B.00001	937966	Cap-	Spirochaetes	Spirochaetales	0	1	0	0	0	NC_022079 NZ_CP010328
Borrelia miyamotoi CT14D4	BOMI001.B.00002	907293	Cap-	Spirochaetes	Spirochaetales	0	0	0	0	0	NZ_CP010308
Borrelia parkeri HR1	BOPA001.B.00001	1030684	Cap-	Spirochaetes	Spirochaetales	0	1	0	0	0	NZ_CP007022 NZ_CP007036
Bordetella parapertussis 12822	BOPA002.B.00001	4773551	Cap+	Proteobacteria	Betaproteobacteria	0	0	0	0	0	NC_002928
Bordetella parapertussis Bpp5	BOPA002.B.00002	4899574	Cap+	Proteobacteria	Betaproteobacteria	0	1	1	1	0	NC_018828 NC_018830
Bordetella parapertussis H904	BOPA002.B.00003	4773708	Cap+	Proteobacteria	Betaproteobacteria	0	0	0	0	0	NZ_CP016342
Bordetella pertussis B1917	BOPE001.B.00001	4102186	Cap+	Proteobacteria	Betaproteobacteria	0	0	1	1	0	NZ_CP009751
Bordetella pertussis Tohama I	BOPE001.B.00002	4086189	Cap+	Proteobacteria	Betaproteobacteria	0	0	1	1	0	NC_002929
Bordetella pertussis CS	BOPE001.B.00003	4124236	Cap+	Proteobacteria	Betaproteobacteria	0	0	1	1	0	NC_017223
Bordetella pertussis 18323 complete genome.	BOPE001.B.00004	4043846	Cap+	Proteobacteria	Betaproteobacteria	0	0	1	0	0	NC_018518
Bordetella pertussis 137	BOPE001.B.00005	4134593	Cap+	Proteobacteria	Betaproteobacteria	0	0	2	1	0	NZ_CP010323
Bordetella pertussis BPD420	BOPE001.B.00006	4106389	Cap+	Proteobacteria	Betaproteobacteria	0	0	1	1	0	NZ_LN849008
Bordetella pertussis B3629.	BOPE001.B.00007	4101147	Cap+	Proteobacteria	Betaproteobacteria	0	0	1	1	0	NZ_CP011400
Bordetella pertussis B3621.	BOPE001.B.00008	4100705	Cap+	Proteobacteria	Betaproteobacteria	0	0	1	1	0	NZ_CP011401
Bordetella pertussis B1838	BOPE001.B.00009	4108472	Cap+	Proteobacteria	Betaproteobacteria	0	0	1	1	0	NZ_CP011440
Bordetella pertussis B1865	BOPE001.B.00010	4105363	Cap+	Proteobacteria	Betaproteobacteria	0	0	1	1	0	NZ_CP011441
Bordetella pertussis B3405	BOPE001.B.00011	4109988	Cap+	Proteobacteria	Betaproteobacteria	0	0	1	1	0	NZ_CP011442
Bordetella pertussis B3582	BOPE001.B.00012	4104305	Cap+	Proteobacteria	Betaproteobacteria	0	0	1	1	0	NZ_CP011443
Bordetella pertussis B3585	BOPE001.B.00013	4106388	Cap+	Proteobacteria	Betaproteobacteria	0	0	1	1	0	NZ_CP011444
Bordetella pertussis B3640	BOPE001.B.00014	4110990	Cap+	Proteobacteria	Betaproteobacteria	0	0	1	1	0	NZ_CP011445
Bordetella pertussis B3658	BOPE001.B.00015	4103254	Cap+	Proteobacteria	Betaproteobacteria	0	0	1	1	0	NZ_CP011446
Bordetella pertussis B3913	BOPE001.B.00016	4109548	Cap+	Proteobacteria	Betaproteobacteria	0	0	1	1	0	NZ_CP011447
Bordetella pertussis B3921	BOPE001.B.00017	4111557	Cap+	Proteobacteria	Betaproteobacteria	0	0	1	1	0	NZ_CP011448
Bordetella pertussis H321	BOPE001.B.00018	4079396	Cap+	Proteobacteria	Betaproteobacteria	0	0	1	1	0	NZ_CP010965
Bordetella pertussis I979	BOPE001.B.00019	4082551	Cap+	Proteobacteria	Betaproteobacteria	0	0	1	1	0	NZ_CP010966
Bordetella pertussis H374	BOPE001.B.00020	4107437	Cap+	Proteobacteria	Betaproteobacteria	0	0	1	1	0	NZ_CP010838
Bordetella pertussis H378	BOPE001.B.00021	4107534	Cap+	Proteobacteria	Betaproteobacteria	0	0	1	1	0	NZ_CP010839
Bordetella pertussis H379	BOPE001.B.00022	4105330	Cap+	Proteobacteria	Betaproteobacteria	0	0	1	1	0	NZ_CP010840
Bordetella pertussis H380	BOPE001.B.00023	4104286	Cap+	Proteobacteria	Betaproteobacteria	0	0	1	1	0	NZ_CP010841
Bordetella pertussis H559	BOPE001.B.00024	4106490	Cap+	Proteobacteria	Betaproteobacteria	0	0	1	1	0	NZ_CP010844
Bordetella pertussis H375	BOPE001.B.00025	4111050	Cap+	Proteobacteria	Betaproteobacteria	0	0	1	1	0	NZ_CP010961
Bordetella pertussis H627	BOPE001.B.00026	4107408	Cap+	Proteobacteria	Betaproteobacteria	0	0	1	1	0	NZ_CP010962
Bordetella pertussis H489	BOPE001.B.00027	4106364	Cap+	Proteobacteria	Betaproteobacteria	0	0	1	1	0	NZ_CP010842
Bordetella pertussis H542	BOPE001.B.00028	4103349	Cap+	Proteobacteria	Betaproteobacteria	0	0	1	1	0	NZ_CP010843
Bordetella pertussis H561	BOPE001.B.00029	4073006	Cap+	Proteobacteria	Betaproteobacteria	0	0	1	1	0	NZ_CP010845
Bordetella pertussis H563	BOPE001.B.00030	4106394	Cap+	Proteobacteria	Betaproteobacteria	0	0	1	1	0	NZ_CP010846
Bordetella pertussis H622	BOPE001.B.00031	4107431	Cap+	Proteobacteria	Betaproteobacteria	0	0	1	1	0	NZ_CP010847
Bordetella pertussis C393	BOPE001.B.00032	4133777	Cap+	Proteobacteria	Betaproteobacteria	0	0	1	1	0	NZ_CP010963
Bordetella pertussis E476	BOPE001.B.00033	4102978	Cap+	Proteobacteria	Betaproteobacteria	0	0	1	1	0	NZ_CP010964
Bordetella pertussis H564	BOPE001.B.00034	4109554	Cap+	Proteobacteria	Betaproteobacteria	0	0	1	1	0	NZ_CP010249
Bordetella pertussis H788	BOPE001.B.00035	4106823	Cap+	Proteobacteria	Betaproteobacteria	0	0	1	1	0	NZ_CP010250
Bordetella pertussis I468	BOPE001.B.00036	4106401	Cap+	Proteobacteria	Betaproteobacteria	0	0	1	1	0	NZ_CP010251
Bordetella pertussis I469	BOPE001.B.00037	4111656	Cap+	Proteobacteria	Betaproteobacteria	0	0	1	1	0	NZ_CP010252
Bordetella pertussis I472	BOPE001.B.00038	4111652	Cap+	Proteobacteria	Betaproteobacteria	0	0	1	1	0	NZ_CP010253
Bordetella pertussis I476	BOPE001.B.00039	4105331	Cap+	Proteobacteria	Betaproteobacteria	0	0	1	1	0	NZ_CP010254
Bordetella pertussis I480	BOPE001.B.00040	4106388	Cap+	Proteobacteria	Betaproteobacteria	0	0	1	1	0	NZ_CP010255
Bordetella pertussis I483	BOPE001.B.00041	4107437	Cap+	Proteobacteria	Betaproteobacteria	0	0	1	1	0	NZ_CP010256
Bordetella pertussis I496	BOPE001.B.00042	4096713	Cap+	Proteobacteria	Betaproteobacteria	0	0	1	1	0	NZ_CP010257
Bordetella pertussis I498	BOPE001.B.00043	4106502	Cap+	Proteobacteria	Betaproteobacteria	0	0	1	1	0	NZ_CP010258
Bordetella pertussis I518	BOPE001.B.00044	4105350	Cap+	Proteobacteria	Betaproteobacteria	0	0	1	1	0	NZ_CP010259
Bordetella pertussis I521	BOPE001.B.00045	4104288	Cap+	Proteobacteria	Betaproteobacteria	0	0	1	1	0	NZ_CP010260
Bordetella pertussis I538	BOPE001.B.00046	4107716	Cap+	Proteobacteria	Betaproteobacteria	0	0	1	1	0	NZ_CP010261
Bordetella pertussis I539	BOPE001.B.00047	4106666	Cap+	Proteobacteria	Betaproteobacteria	0	0	1	1	0	NZ_CP010262
Bordetella pertussis I646	BOPE001.B.00048	4105348	Cap+	Proteobacteria	Betaproteobacteria	0	0	1	1	0	NZ_CP010263
Bordetella pertussis I656	BOPE001.B.00049	4101762	Cap-	Proteobacteria	Betaproteobacteria	0	0	1	1	0	NZ_CP010264
Bordetella pertussis I669	BOPE001.B.00050	4103417	Cap+	Proteobacteria	Betaproteobacteria	0	0	1	1	0	NZ_CP010265
Bordetella pertussis I707	BOPE001.B.00051	4107557	Cap+	Proteobacteria	Betaproteobacteria	0	0	1	1	0	NZ_CP010266
Bordetella pertussis I344	BOPE001.B.00052	4111065	Cap+	Proteobacteria	Betaproteobacteria	0	0	1	1	0	NZ_CP011255
Bordetella pertussis VA-190	BOPE001.B.00053	4127222	Cap+	Proteobacteria	Betaproteobacteria	0	0	1	1	0	NZ_CP015761
Bordetella pertussis VA-194	BOPE001.B.00054	4115166	Cap+	Proteobacteria	Betaproteobacteria	0	0	1	1	0	NZ_CP015759
Bordetella pertussis VA-175	BOPE001.B.00055	4110002	Cap+	Proteobacteria	Betaproteobacteria	0	0	1	1	0	NZ_CP015760
Bordetella pertussis VA-150	BOPE001.B.00056	4113555	Cap+	Proteobacteria	Betaproteobacteria	0	0	1	1	0	NZ_CP015762
Bordetella pertussis VA-52	BOPE001.B.00057	4123407	Cap+	Proteobacteria	Betaproteobacteria	0	0	1	1	0	NZ_CP015763
Bordetella pertussis VA-09	BOPE001.B.00059	4113052	Cap+	Proteobacteria	Betaproteobacteria	0	0	1	1	0	NZ_CP015765
Bordetella pertussis VA-15	BOPE001.B.00060	4120993	Cap+	Proteobacteria	Betaproteobacteria	0	0	1	1	0	NZ_CP015766
Bordetella pertussis VA-18	BOPE001.B.00061	4147141	Cap+	Proteobacteria	Betaproteobacteria	0	0	1	1	0	NZ_CP015767
Bordetella pertussis VA-62	BOPE001.B.00062	4115775	Cap+	Proteobacteria	Betaproteobacteria	0	0	1	1	0	NZ_CP015768
Bordetella pertussis VA-145	BOPE001.B.00063	4116920	Cap+	Proteobacteria	Betaproteobacteria	0	0	1	1	0	NZ_CP015769
Bordetella pertussis VA-010	BOPE001.B.00064	4121725	Cap+	Proteobacteria	Betaproteobacteria	0	0	1	1	0	NZ_CP015770
Bordetella pertussis VA-UT25Sm1	BOPE001.B.00065	4124767	Cap-	Proteobacteria	Betaproteobacteria	0	0	1	0	0	NZ_CP015771
Bordetella pertussis B203	BOPE001.B.00066	4134643	Cap+	Proteobacteria	Betaproteobacteria	0	0	2	1	0	NZ_CP012128
Bordetella pertussis B202	BOPE001.B.00067	4128979	Cap+	Proteobacteria	Betaproteobacteria	0	0	1	1	0	NZ_CP016338
Bordetella pertussis J445	BOPE001.B.00068	4128984	Cap+	Proteobacteria	Betaproteobacteria	0	0	1	1	0	NZ_CP017402
Bordetella pertussis J447	BOPE001.B.00070	4257407	Cap+	Proteobacteria	Betaproteobacteria	0	0	1	1	0	NZ_CP017404
Bordetella pertussis J448	BOPE001.B.00071	4386396	Cap+	Proteobacteria	Betaproteobacteria	0	0	1	1	0	NZ_CP017405
Bordetella petrii DSM 12804	BOPE002.B.00001	5287950	Cap+	Proteobacteria	Betaproteobacteria	0	0	3	2	33	NC_010170
Bordetella pseudohinzii HI4681	BOPS001.B.00001	4558891	Cap+	Proteobacteria	Betaproteobacteria	0	1	1	0	0	NZ_CP016440 NZ_CP016441
Borrelia recurrentis A1	BORE001.B.00001	1242163	Cap-	Spirochaetes	Spirochaetales	0	7	0	0	0	NC_011244 NC_011246 NC_011260 NC_011258 NC_011255 NC_011253 NC_011252 NC_011263
Bordetella sp. H567	BOSP001.B.00001	5532470	Cap+	Proteobacteria	Betaproteobacteria	0	0	1	1	11	NZ_CP012334
Bosea sp. PAMC 26642	BOSP002.B.00001	5510355	Cap+	Proteobacteria	Alphaproteobacteria	0	1	1	1	15	NZ_CP014301 NZ_CP014302
Bosea sp. RAC05	BOSP003.B.00001	5620120	Cap+	Proteobacteria	Alphaproteobacteria	0	1	0	3	0	NZ_CP016464 NZ_CP016463
Bordetella trematum H044680328	BOTR001.B.00001	4485537	Cap+	Proteobacteria	Betaproteobacteria	0	1	5	0	0	NZ_LT546645 NZ_LT546646
Borrelia turicatae 91E135	BOTU001.B.00001	917330	Cap-	Spirochaetes	Spirochaetales	0	0	0	0	0	NC_008710
Bosea vaviloviae Vaf18	BOVA001.B.00001	6713548	Cap+	Proteobacteria	Alphaproteobacteria	0	1	0	2	41	NZ_CP017147 NZ_CP017148
Borrelia valaisiana Tom4006	BOVA002.B.00001	992695	Cap-	Spirochaetes	Spirochaetales	0	2	0	0	0	NZ_CP009117 NZ_CP009119 NZ_CP009118
Brucella abortus biovar 1 str. 9-941 I	BRAB001.B.00001	3286445	Cap-	Proteobacteria	Alphaproteobacteria	0	0	0	1	0	NC_006932 NC_006933
Brucella abortus S19 1	BRAB001.B.00002	3283936	Cap-	Proteobacteria	Alphaproteobacteria	0	0	0	1	0	NC_010742 NC_010740
Brucella melitensis biovar Abortus 2308 I	BRAB001.B.00003	3278307	Cap-	Proteobacteria	Alphaproteobacteria	0	0	0	1	0	NC_007618 NC_007624
Brucella abortus A13334 1	BRAB001.B.00004	3286032	Cap-	Proteobacteria	Alphaproteobacteria	0	0	0	1	0	NC_016795 NC_016777
Brucella abortus BDW 1	BRAB001.B.00005	3289500	Cap-	Proteobacteria	Alphaproteobacteria	0	0	0	1	0	NZ_CP007681 NZ_CP007680
Brucella abortus BER 1	BRAB001.B.00006	3288518	Cap-	Proteobacteria	Alphaproteobacteria	0	0	0	1	0	NZ_CP007682 NZ_CP007683
Brucella abortus NCTC 10505 1 sequence.	BRAB001.B.00007	3285289	Cap-	Proteobacteria	Alphaproteobacteria	0	0	0	1	0	NZ_CP007700 NZ_CP007701
Brucella abortus bv. 9 str. C68 1	BRAB001.B.00008	3279946	Cap-	Proteobacteria	Alphaproteobacteria	0	0	0	1	0	NZ_CP007705 NZ_CP007706
Brucella abortus bv. 6 str. 870 1	BRAB001.B.00009	3281154	Cap-	Proteobacteria	Alphaproteobacteria	0	0	0	1	0	NZ_CP007709 NZ_CP007710
Brucella abortus 63 75 1	BRAB001.B.00010	3280310	Cap-	Proteobacteria	Alphaproteobacteria	0	0	0	1	0	NZ_CP007663 NZ_CP007662
Brucella abortus BFY 1	BRAB001.B.00011	3288158	Cap-	Proteobacteria	Alphaproteobacteria	0	0	0	1	0	NZ_CP007738 NZ_CP007737
Brucella abortus bv. 2 str. 86/8/59 1	BRAB001.B.00012	3286128	Cap-	Proteobacteria	Alphaproteobacteria	0	0	0	1	0	NZ_CP007765 NZ_CP007764
Brucella abortus BAB8416 1	BRAB001.B.00013	3273110	Cap-	Proteobacteria	Alphaproteobacteria	0	0	0	1	0	NZ_CP008774 NZ_CP008775
Brucella abortus 104M 1	BRAB001.B.00014	3285427	Cap-	Proteobacteria	Alphaproteobacteria	0	0	0	1	0	NZ_CP009625 NZ_CP009626
Brevibacillus brevis NBRC 100599 DNA	BRBR001.B.00001	6296436	Cap+	Firmicutes	Bacilli	0	0	3	1	0	NC_012491
Brucella canis ATCC 23365 I	BRCA001.B.00001	3312769	Cap+	Proteobacteria	Alphaproteobacteria	0	0	0	1	0	NC_010103 NC_010104
Brucella canis HSK A52141 1	BRCA001.B.00002	3277512	Cap+	Proteobacteria	Alphaproteobacteria	0	0	0	1	0	NC_016778 NC_016796
Brucella canis SVA13 1	BRCA001.B.00003	3310315	Cap+	Proteobacteria	Alphaproteobacteria	0	0	0	1	0	NZ_CP007629 NZ_CP007630
Brucella canis RM6/66 1	BRCA001.B.00004	3312751	Cap+	Proteobacteria	Alphaproteobacteria	0	0	0	1	0	NZ_CP007758 NZ_CP007759
Brucella canis 2009004498 1	BRCA001.B.00005	3307321	Cap+	Proteobacteria	Alphaproteobacteria	0	0	0	1	0	NZ_CP016973 NZ_CP016974
Brucella canis 2010009751 1	BRCA001.B.00006	3277586	Cap+	Proteobacteria	Alphaproteobacteria	0	0	0	1	0	NZ_CP016977 NZ_CP016978
Brucella ceti TE10759-12 1	BRCE001.B.00001	3278034	Cap+	Proteobacteria	Alphaproteobacteria	0	0	0	1	0	NC_022905 NC_022906
Bradyrhizobium japonicum USDA 110	BRDI001.B.00001	9105828	Cap+	Proteobacteria	Alphaproteobacteria	0	0	1	2	89	NC_004463
Bradyrhizobium diazoefficiens DNA	BRDI001.B.00002	10475157	Cap+	Proteobacteria	Alphaproteobacteria	0	4	2	5	0	NZ_AP014685 NZ_AP014659 NZ_AP014686 NZ_AP014687 NZ_AP014688
Bradyrhizobium diazoefficiens USDA 110	BRDI001.B.00003	9106064	Cap+	Proteobacteria	Alphaproteobacteria	0	0	0	1	84	NZ_CP011360
Brachybacterium faecium DSM 4810	BRFA001.B.00001	3614992	Cap-	Actinobacteria	Micrococcales	0	0	0	4	0	NC_013172
[Brevibacterium] flavum ATCC 15168	BRFL001.B.00001	3338699	Cap-	Actinobacteria	Corynebacteriales	0	0	2	2	17	NZ_CP011309
Brachyspira hyodysenteriae WA1	BRHY001.B.00001	3036634	Cap-	Spirochaetes	Brachyspirales	0	1	0	7	0	NC_012225 NC_012226
Brachyspira hyodysenteriae ATCC 27164	BRHY001.B.00002	3074045	Cap-	Spirochaetes	Brachyspirales	0	1	1	4	0	NZ_CP015910 NZ_CP016085
Bradyrhizobium icense LMTR 13	BRIC001.B.00001	8322773	Cap+	Proteobacteria	Alphaproteobacteria	0	0	0	1	55	NZ_CP016428
Brachyspira intermedia PWS/A	BRIN001.B.00001	3308048	Cap-	Spirochaetes	Brachyspirales	0	1	2	5	0	NC_017243 NC_017242
Bradyrhizobium japonicum USDA 6 DNA	BRJA001.B.00001	9207384	Cap+	Proteobacteria	Alphaproteobacteria	0	0	1	0	53	NC_017249
Bradyrhizobium japonicum E109	BRJA001.B.00002	9224208	Cap+	Proteobacteria	Alphaproteobacteria	0	0	1	1	54	NZ_CP010313
Brevibacillus laterosporus LMG 15441	BRLA001.B.00001	5153859	Cap-	Firmicutes	Bacilli	0	2	3	2	0	NZ_CP007806 NZ_CP007807 NZ_CP007808
Brevibacterium linens BS258	BRLI001.B.00001	3862244	Cap-	Actinobacteria	Micrococcales	0	0	0	2	22	NZ_CP014869
Brevibacterium linens SMQ-1335	BRLI001.B.00002	4209935	Cap-	Actinobacteria	Micrococcales	0	0	1	3	51	NZ_CP017150
Brucella melitensis bv. 1 str. 16M I	BRME001.B.00001	3294931	Cap+	Proteobacteria	Alphaproteobacteria	0	0	0	0	0	NC_003317 NC_003318
Brucella melitensis ATCC 23457 I	BRME001.B.00002	3311219	Cap+	Proteobacteria	Alphaproteobacteria	0	0	0	1	0	NC_012441 NC_012442
Brucella melitensis M28 1	BRME001.B.00003	3311748	Cap+	Proteobacteria	Alphaproteobacteria	0	0	0	1	0	NC_017244 NC_017245
Brucella melitensis M5-90 I	BRME001.B.00004	3312229	Cap+	Proteobacteria	Alphaproteobacteria	0	0	0	1	0	NC_017246 NC_017247
Brucella melitensis NI I	BRME001.B.00005	3294475	Cap+	Proteobacteria	Alphaproteobacteria	0	0	0	1	0	NC_017248 NC_017283
Brucella melitensis bv. 3 str. Ether 1	BRME001.B.00006	3310727	Cap+	Proteobacteria	Alphaproteobacteria	0	0	0	1	0	NZ_CP007760 NZ_CP007761
Brucella melitensis bv. 1 str. 16M 1	BRME001.B.00007	3294775	Cap+	Proteobacteria	Alphaproteobacteria	0	0	0	1	0	NZ_CP007763 NZ_CP007762
Brucella melitensis 20236 1	BRME001.B.00008	3311875	Cap+	Proteobacteria	Alphaproteobacteria	0	0	0	1	0	NZ_CP008750 NZ_CP008751
Brucella melitensis 2008724259 1	BRME001.B.00009	3309874	Cap+	Proteobacteria	Alphaproteobacteria	0	0	0	1	0	NZ_CP016983 NZ_CP016984
Brucella microti CCM 4915 1	BRMI001.B.00001	3337369	Cap+	Proteobacteria	Alphaproteobacteria	0	0	0	1	0	NC_013119 NC_013118
Brachyspira murdochii DSM 12563	BRMU001.B.00001	3241804	Cap-	Spirochaetes	Brachyspirales	0	0	3	13	0	NC_014150
Brevundimonas naejangsanensis B1	BRNA001.B.00001	2971535	Cap+	Proteobacteria	Alphaproteobacteria	0	0	0	2	0	NZ_CP015614
Bradyrhizobium oligotrophicum S58 DNA	BROL001.B.00001	8264165	Cap+	Proteobacteria	Alphaproteobacteria	0	0	1	1	0	NC_020453
Brucella ovis ATCC 25840 I	BROV001.B.00001	3275590	Cap+	Proteobacteria	Alphaproteobacteria	0	0	0	1	0	NC_009505 NC_009504
Brucella pinnipedialis B2/94 1	BRPI001.B.00001	3399268	Cap+	Proteobacteria	Alphaproteobacteria	0	0	0	1	11	NC_015857 NC_015858
Brucella pinnipedialis 6/566 1	BRPI001.B.00002	3331029	Cap+	Proteobacteria	Alphaproteobacteria	0	0	0	1	0	NZ_CP007743 NZ_CP007742
Brachyspira pilosicoli 95/1000	BRPI002.B.00001	2586443	Cap-	Spirochaetes	Brachyspirales	0	0	1	4	0	NC_014330
Brachyspira pilosicoli B2904	BRPI002.B.00002	2765477	Cap-	Spirochaetes	Brachyspirales	0	0	2	4	34	NC_018607
Brachyspira pilosicoli P43/6/78	BRPI002.B.00003	2555556	Cap-	Spirochaetes	Brachyspirales	0	0	1	2	0	NC_019908
Bradyrhizobium sp. ORS278	BRSP001.B.00001	7456587	Cap+	Proteobacteria	Alphaproteobacteria	0	0	1	0	0	NC_009445
Bradyrhizobium sp. CCGE-LA001	BRSP002.B.00001	7833499	Cap+	Proteobacteria	Alphaproteobacteria	0	0	1	2	0	NZ_CP013949
Brevundimonas sp. DS20	BRSP003.B.00001	3475610	Cap-	Proteobacteria	Alphaproteobacteria	0	0	1	3	17	NZ_CP012897
Brevundimonas sp. GW460-12-10-14-LB2	BRSP004.B.00001	3263775	Cap+	Proteobacteria	Alphaproteobacteria	0	0	2	2	10	NZ_CP015511
Brucella sp. 141012304	BRSP005.B.00001	3442381	Cap-	Proteobacteria	Alphaproteobacteria	0	0	1	2	13	NZ_LT605585 NZ_LT605586
Brucella sp. 2002734562 1	BRSP006.B.00001	3283485	Cap-	Proteobacteria	Alphaproteobacteria	0	0	0	1	0	NZ_CP016979 NZ_CP016980
Bradyrhizobium sp. BTAi1	BRSP007.B.00001	8493513	Cap+	Proteobacteria	Alphaproteobacteria	0	1	2	0	48	NC_009485 NC_009475
Bradyrhizobium sp. S23321 DNA	BRSP008.B.00001	7231841	Cap+	Proteobacteria	Alphaproteobacteria	0	0	2	1	0	NC_017082
Bradyrhizobium sp. BF49	BRSP009.B.00001	7547693	Cap-	Proteobacteria	Alphaproteobacteria	0	0	2	0	21	NZ_LN901633
Brucella suis 1330 I	BRSU001.B.00001	3315175	Cap+	Proteobacteria	Alphaproteobacteria	0	0	0	1	0	NC_004310 NC_004311
Brucella suis ATCC 23445 I	BRSU001.B.00002	3324607	Cap+	Proteobacteria	Alphaproteobacteria	0	0	0	1	0	NC_010169 NC_010167
Brucella suis 1330 I	BRSU001.B.00003	3315163	Cap+	Proteobacteria	Alphaproteobacteria	0	0	0	1	0	NC_017251 NC_017250
Brucella suis VBI22 I	BRSU001.B.00004	3316088	Cap+	Proteobacteria	Alphaproteobacteria	0	0	0	1	0	NC_016797 NC_016775
Brucella suis bv. 1 str. S2 I	BRSU001.B.00005	3315275	Cap+	Proteobacteria	Alphaproteobacteria	0	0	0	1	0	NZ_CP006961 NZ_CP006962
Brucella suis bv. 2 PT09143 I	BRSU001.B.00006	3324765	Cap+	Proteobacteria	Alphaproteobacteria	0	0	0	1	0	NZ_CP007691 NZ_CP007692
Brucella suis bv. 2 PT09172 I	BRSU001.B.00007	3325042	Cap+	Proteobacteria	Alphaproteobacteria	0	0	0	1	0	NZ_CP007693 NZ_CP007694
Brucella suis bv. 2 Bs364CITA I	BRSU001.B.00008	3328972	Cap+	Proteobacteria	Alphaproteobacteria	0	0	0	1	0	NZ_CP007697 NZ_CP007698
Brucella suis bv. 2 Bs396CITA I	BRSU001.B.00009	3328458	Cap+	Proteobacteria	Alphaproteobacteria	0	0	0	1	0	NZ_CP007720 NZ_CP007721
Brucella suis bv. 2 Bs143CITA I	BRSU001.B.00010	3324539	Cap+	Proteobacteria	Alphaproteobacteria	0	0	0	1	0	NZ_CP007695 NZ_CP007696
Brucella suis 513UK 1	BRSU001.B.00011	3319697	Cap+	Proteobacteria	Alphaproteobacteria	0	0	0	1	0	NZ_CP007717 NZ_CP007716
Brucella suis bv. 3 str. 686 1	BRSU001.B.00012	3297260	Cap+	Proteobacteria	Alphaproteobacteria	0	0	0	1	0	NZ_CP007719 NZ_CP007718
Brucella suis BSP 1	BRSU001.B.00013	3313865	Cap+	Proteobacteria	Alphaproteobacteria	0	0	0	1	0	NZ_CP008757 NZ_CP008756
Brucella suis ZW046 1	BRSU001.B.00014	3493279	Cap+	Proteobacteria	Alphaproteobacteria	0	0	0	1	0	NZ_CP009096 NZ_CP009097
Brucella suis ZW043 1	BRSU001.B.00015	3440864	Cap+	Proteobacteria	Alphaproteobacteria	0	0	0	1	0	NZ_CP009094 NZ_CP009095
Brucella suis Human/AR/US/1981 I	BRSU001.B.00016	3315086	Cap+	Proteobacteria	Alphaproteobacteria	0	0	0	1	0	NZ_CP010850 NZ_CP010851
Brucella suis 2004000578 1	BRSU001.B.00017	3315231	Cap+	Proteobacteria	Alphaproteobacteria	0	0	0	1	0	NZ_CP016981 NZ_CP016982
Brevundimonas subvibrioides ATCC 15264	BRSU002.B.00001	3445263	Cap+	Proteobacteria	Alphaproteobacteria	0	0	3	3	0	NC_014375
Brucella sp. F60 BVF60	BRVU001.B.00001	3238137	Cap-	Proteobacteria	Alphaproteobacteria	0	0	2	1	52	NZ_LN997863 NZ_LN997864
Burkholderia ambifaria MC40-6 1	BUAM001.B.00001	7642536	Cap+	Proteobacteria	Betaproteobacteria	0	1	0	1	22	NC_010551 NC_010552 NC_010557 NC_010553
Burkholderia ambifaria AMMD 1	BUAM001.B.00002	7528567	Cap+	Proteobacteria	Betaproteobacteria	0	1	1	1	12	NC_008390 NC_008391 NC_008392 NC_008385
Burkholderia ambifaria AMMD 1	BUAM001.B.00003	7528578	Cap+	Proteobacteria	Betaproteobacteria	0	1	1	1	12	NZ_CP009798 NZ_CP009799 NZ_CP009800 NZ_CP009797
Buchnera aphidicola str. Sg (Schizaphis graminum)	BUAP001.B.00001	641454	Cap-	Proteobacteria	Gammaproteobacteria	0	0	0	0	0	NC_004061
Buchnera aphidicola str. Bp (Baizongia pistaciae)	BUAP001.B.00002	618379	Cap-	Proteobacteria	Gammaproteobacteria	0	1	0	0	0	NC_004545 NC_004555
Buchnera aphidicola str. APS (Acyrthosiphon pisum)	BUAP001.B.00003	655725	Cap-	Proteobacteria	Gammaproteobacteria	0	2	0	0	0	NC_002528 NC_002253 NC_002252
Buchnera aphidicola str. Tuc7 (Acyrthosiphon pisum)	BUAP001.B.00004	641895	Cap-	Proteobacteria	Gammaproteobacteria	0	0	0	0	0	NC_011834
Buchnera aphidicola str. 5A (Acyrthosiphon pisum)	BUAP001.B.00005	642122	Cap-	Proteobacteria	Gammaproteobacteria	0	0	0	0	0	NC_011833
Buchnera aphidicola BCc	BUAP001.B.00006	422434	Cap-	Proteobacteria	Gammaproteobacteria	0	1	0	0	0	NC_008513 NC_011878
Buchnera aphidicola str. LL01 (Acyrthosiphon pisum)	BUAP001.B.00007	641799	Cap-	Proteobacteria	Gammaproteobacteria	0	0	0	0	0	NC_017255
Buchnera aphidicola str. TLW03 (Acyrthosiphon pisum)	BUAP001.B.00008	641770	Cap-	Proteobacteria	Gammaproteobacteria	0	0	0	0	0	NC_017252
Buchnera aphidicola str. JF99 (Acyrthosiphon pisum)	BUAP001.B.00009	641716	Cap-	Proteobacteria	Gammaproteobacteria	0	0	0	0	0	NC_017253
Buchnera aphidicola str. JF98 (Acyrthosiphon pisum)	BUAP001.B.00010	641771	Cap-	Proteobacteria	Gammaproteobacteria	0	0	0	0	0	NC_017254
Buchnera aphidicola (Cinara tujafilina)	BUAP001.B.00011	444925	Cap-	Proteobacteria	Gammaproteobacteria	0	0	0	0	0	NC_015662
Buchnera aphidicola str. Ak (Acyrthosiphon kondoi)	BUAP001.B.00012	653223	Cap-	Proteobacteria	Gammaproteobacteria	0	2	0	0	0	NC_017256 NC_017257 NC_017258
Buchnera aphidicola str. Ua (Uroleucon ambrosiae)	BUAP001.B.00013	627953	Cap-	Proteobacteria	Gammaproteobacteria	0	2	0	0	0	NC_017259 NC_017261 NC_017260
Buchnera aphidicola str. USDA (Myzus persicae)	BUAP001.B.00014	651306	Cap-	Proteobacteria	Gammaproteobacteria	0	1	0	0	0	NZ_CP002697 NZ_CP002698
Buchnera aphidicola str. W106 (Myzus persicae)	BUAP001.B.00015	651304	Cap-	Proteobacteria	Gammaproteobacteria	0	1	0	0	0	NZ_CP002699 NZ_CP002700
Buchnera aphidicola str. G002 (Myzus persicae)	BUAP001.B.00016	651316	Cap-	Proteobacteria	Gammaproteobacteria	0	1	0	0	0	NZ_CP002701 NZ_CP002702
Buchnera aphidicola str. F009 (Myzus persicae)	BUAP001.B.00017	651310	Cap-	Proteobacteria	Gammaproteobacteria	0	1	0	0	0	NZ_CP002703 NZ_CP002704
Buchnera aphidicola (Aphis glycines) BAg	BUAP001.B.00018	638851	Cap-	Proteobacteria	Gammaproteobacteria	0	2	0	0	0	NZ_CP009253 NZ_CP009254 NZ_CP009255
Burkholderiales bacterium GJ-E10 DNA	BUBA001.B.00001	3276549	Cap+	Proteobacteria	Betaproteobacteria	0	0	1	4	66	NZ_AP014683
Burkholderiales bacterium YL45	BUBA002.B.00001	2923068	Cap-	Proteobacteria	Betaproteobacteria	0	0	0	5	60	NZ_CP015403
Burkholderia cepacia GG4 1	BUCE001.B.00001	6467321	Cap+	Proteobacteria	Betaproteobacteria	0	0	1	1	0	NC_018513 NC_018514
Burkholderia cepacia JBK9 1	BUCE001.B.00002	8481212	Cap+	Proteobacteria	Betaproteobacteria	0	0	2	4	0	NZ_CP013730 NZ_CP013731 NZ_CP013732
Burkholderia cepacia DDS 7H-2 1	BUCE001.B.00003	8147114	Cap+	Proteobacteria	Betaproteobacteria	0	0	3	2	20	NZ_CP007787 NZ_CP007786 NZ_CP007785
Burkholderia cepacia LO6	BUCE001.B.00004	6419376	Cap+	Proteobacteria	Betaproteobacteria	0	0	1	2	32	NZ_CP011301
Burkholderia cepacia ATCC 25416 1	BUCE001.B.00005	8605945	Cap+	Proteobacteria	Betaproteobacteria	0	1	3	4	26	NZ_CP012981 NZ_CP012982 NZ_CP012983 NZ_CP012984
Burkholderia cepacia INT3-BP177 1	BUCE001.B.00006	7337382	Cap+	Proteobacteria	Betaproteobacteria	0	0	0	1	0	NZ_CP013375 NZ_CP013376
Burkholderia cepacia MSMB1184WGS 1	BUCE001.B.00007	8003631	Cap+	Proteobacteria	Betaproteobacteria	0	0	0	3	39	NZ_CP013443 NZ_CP013444 NZ_CP013442
Burkholderia cenocepacia J2315 1	BUCE002.B.00001	8055782	Cap+	Proteobacteria	Betaproteobacteria	0	1	4	3	57	NC_011000 NC_011001 NC_011002 NC_011003
Burkholderia cenocepacia AU 1054 1	BUCE002.B.00002	7279116	Cap+	Proteobacteria	Betaproteobacteria	0	0	0	1	38	NC_008060 NC_008061 NC_008062
Burkholderia cenocepacia MC0-3 1	BUCE002.B.00003	7971389	Cap+	Proteobacteria	Betaproteobacteria	0	0	2	2	29	NC_010508 NC_010515 NC_010512
Burkholderia cenocepacia HI2424 1	BUCE002.B.00004	7702840	Cap+	Proteobacteria	Betaproteobacteria	0	1	0	1	38	NC_008542 NC_008543 NC_008544 NC_008545
Burkholderia cenocepacia H111 1 complete genome.	BUCE002.B.00005	7714893	Cap+	Proteobacteria	Betaproteobacteria	0	0	2	3	0	NZ_HG938370 NZ_HG938371 NZ_HG938372
Burkholderia cenocepacia DDS 22E-1 1	BUCE002.B.00006	8045250	Cap+	Proteobacteria	Betaproteobacteria	0	0	1	2	14	NZ_CP007783 NZ_CP007784 NZ_CP007782
Burkholderia cenocepacia DWS 37E-2 1	BUCE002.B.00007	6612421	Cap+	Proteobacteria	Betaproteobacteria	0	0	1	2	0	NZ_CP007781 NZ_CP007780 NZ_CP007779
Burkholderia cenocepacia ST32 1	BUCE002.B.00008	8090388	Cap+	Proteobacteria	Betaproteobacteria	0	1	0	1	97	NZ_CP011917 NZ_CP011918 NZ_CP011919 NZ_CP011920
Burkholderia cenocepacia 842 1	BUCE002.B.00009	8149696	Cap+	Proteobacteria	Betaproteobacteria	0	1	0	3	45	NZ_CP015033 NZ_CP015034 NZ_CP015035 NZ_CP015032
Burkholderia cenocepacia 895 1	BUCE002.B.00010	8731481	Cap+	Proteobacteria	Betaproteobacteria	0	1	5	2	85	NZ_CP015036 NZ_CP015037 NZ_CP015038
Burkholderia cenocepacia FL-5-3-30-S1-D7 1	BUCE002.B.00011	6330751	Cap+	Proteobacteria	Betaproteobacteria	0	0	1	1	0	NZ_CP013397 NZ_CP013396
Burkholderia cenocepacia MSMB384WGS 1	BUCE002.B.00012	7780598	Cap+	Proteobacteria	Betaproteobacteria	0	0	1	3	33	NZ_CP013450 NZ_CP013452 NZ_CP013451
Burkholderia contaminans MS14 1	BUCO001.B.00001	8509249	Cap+	Proteobacteria	Betaproteobacteria	0	0	1	2	12	NZ_CP009743 NZ_CP009744 NZ_CP009745
Burkholderia diffusa RF2-non-BP9 1	BUDI001.B.00001	6857833	Cap+	Proteobacteria	Betaproteobacteria	0	0	2	4	0	NZ_CP013362 NZ_CP013363 NZ_CP013364
Burkholderia dolosa AU0158 1	BUDO001.B.00001	6409095	Cap+	Proteobacteria	Betaproteobacteria	0	0	1	2	32	NZ_CP009795 NZ_CP009793 NZ_CP009794
Burkholderia gladioli BSR3 1	BUGL001.B.00001	9052299	Cap+	Proteobacteria	Betaproteobacteria	0	4	2	3	66	NC_015381 NC_015376 NC_015383 NC_015382 NC_015377 NC_015378
Burkholderia gladioli ATCC 10248 1	BUGL001.B.00002	8899459	Cap+	Proteobacteria	Betaproteobacteria	0	3	4	2	21	NZ_CP009323 NZ_CP009322 NZ_CP009321 NZ_CP009320 NZ_CP009319
Burkholderia glumae BGR1 1	BUGL002.B.00001	7284636	Cap+	Proteobacteria	Betaproteobacteria	0	4	5	5	81	NC_012724 NC_012721 NC_012718 NC_012720 NC_012725 NC_012723
Burkholderia glumae PG1 1	BUGL002.B.00002	7896538	Cap+	Proteobacteria	Betaproteobacteria	0	0	1	1	21	NZ_CP002580 NZ_CP002581
Burkholderia glumae LMG 2196 = ATCC 33617 I	BUGL002.B.00003	6820727	Cap+	Proteobacteria	Betaproteobacteria	0	2	3	2	87	NZ_CP009435 NZ_CP009434 NZ_CP009433 NZ_CP009432
Butyrivibrio hungatei MB2003 I	BUHU001.B.00001	3386314	Cap+	Firmicutes	Clostridia	0	2	0	2	0	NZ_CP017831 NZ_CP017830 NZ_CP017832 NZ_CP017833
Burkholderia sp. 383 1	BULA001.B.00001	8676277	Cap+	Proteobacteria	Betaproteobacteria	0	0	1	1	0	NC_007510 NC_007511 NC_007509
Burkholderia lata FL-7-5-30-S1-D0 1	BULA001.B.00002	8354839	Cap+	Proteobacteria	Betaproteobacteria	0	0	1	2	19	NZ_CP013404 NZ_CP013406 NZ_CP013405
Burkholderia latens AU17928 1	BULA002.B.00001	6614478	Cap+	Proteobacteria	Betaproteobacteria	0	1	2	2	34	NZ_CP013435 NZ_CP013438 NZ_CP013437 NZ_CP013436
Burkholderia mallei ATCC 23344 1	BUMA001.B.00001	5835527	Cap-	Proteobacteria	Betaproteobacteria	0	0	0	1	0	NC_006348 NC_006349
Burkholderia mallei SAVP1 I	BUMA001.B.00002	5232401	Cap+	Proteobacteria	Betaproteobacteria	0	0	0	1	0	NC_008785 NC_008784
Burkholderia mallei NCTC 10229 I	BUMA001.B.00003	5742303	Cap+	Proteobacteria	Betaproteobacteria	0	0	0	1	0	NC_008836 NC_008835
Burkholderia mallei NCTC 10247 I	BUMA001.B.00004	5848380	Cap+	Proteobacteria	Betaproteobacteria	0	0	0	1	0	NC_009080 NC_009079
Burkholderia mallei FMH 23344 1	BUMA001.B.00005	5835541	Cap+	Proteobacteria	Betaproteobacteria	0	0	1	1	0	NZ_CP009148 NZ_CP009147
Burkholderia mallei 6 1	BUMA001.B.00006	5647769	Cap+	Proteobacteria	Betaproteobacteria	0	0	1	1	0	NZ_CP008711 NZ_CP008710
Burkholderia mallei 23344 1	BUMA001.B.00007	5625292	Cap+	Proteobacteria	Betaproteobacteria	0	0	0	1	80	NZ_CP008704 NZ_CP008705
Burkholderia mallei BMQ 1	BUMA001.B.00008	5630231	Cap+	Proteobacteria	Betaproteobacteria	0	0	1	1	94	NZ_CP008723 NZ_CP008722
Burkholderia mallei 2000031063 1	BUMA001.B.00009	5874930	Cap+	Proteobacteria	Betaproteobacteria	0	0	0	1	0	NZ_CP008732 NZ_CP008731
Burkholderia mallei NCTC 10247 1	BUMA001.B.00010	5827656	Cap+	Proteobacteria	Betaproteobacteria	0	0	0	1	0	NZ_CP007802 NZ_CP007801
Burkholderia mallei 2002734299 1	BUMA001.B.00011	5742341	Cap+	Proteobacteria	Betaproteobacteria	0	0	0	1	0	NZ_CP009337 NZ_CP009338
Burkholderia mallei 11 I	BUMA001.B.00012	5913134	Cap+	Proteobacteria	Betaproteobacteria	0	0	0	1	0	NZ_CP009587 NZ_CP009588
Burkholderia mallei India86-567-2 I	BUMA001.B.00013	5686446	Cap+	Proteobacteria	Betaproteobacteria	0	0	0	1	0	NZ_CP009642 NZ_CP009643
Burkholderia mallei 2002734306 I	BUMA001.B.00014	5409162	Cap+	Proteobacteria	Betaproteobacteria	0	0	1	1	0	NZ_CP009707 NZ_CP009708
Burkholderia mallei 2002721276 1	BUMA001.B.00015	5780439	Cap+	Proteobacteria	Betaproteobacteria	0	0	0	1	0	NZ_CP010065 NZ_CP010066
Burkholderia mallei Bahrain1 1	BUMA001.B.00016	5780166	Cap+	Proteobacteria	Betaproteobacteria	0	0	0	1	0	NZ_CP017175 NZ_CP017176
Burkholderia metallica FL-6-5-30-S1-D7 1	BUME001.B.00001	7424240	Cap+	Proteobacteria	Betaproteobacteria	0	0	1	2	0	NZ_CP013401 NZ_CP013403 NZ_CP013402
Burkholderia multivorans ATCC 17616 DNA	BUMU001.B.00001	7008810	Cap+	Proteobacteria	Betaproteobacteria	0	1	3	2	63	NC_010804 NC_010805 NC_010801 NC_010802
Burkholderia multivorans ATCC 17616 1	BUMU001.B.00002	7008622	Cap+	Proteobacteria	Betaproteobacteria	0	1	3	2	62	NC_010084 NC_010086 NC_010087 NC_010070
Burkholderia multivorans DDS 15A-1 1	BUMU001.B.00003	7281867	Cap+	Proteobacteria	Betaproteobacteria	0	0	2	3	0	NZ_CP008730 NZ_CP008729 NZ_CP008728
Burkholderia multivorans ATCC BAA-247 1	BUMU001.B.00004	6322746	Cap+	Proteobacteria	Betaproteobacteria	0	0	3	3	11	NZ_CP009832 NZ_CP009831 NZ_CP009830
Burkholderia multivorans AU1185 1	BUMU001.B.00005	6620936	Cap+	Proteobacteria	Betaproteobacteria	0	0	3	4	40	NZ_CP013430 NZ_CP013431 NZ_CP013432
Burkholderia multivorans MSMB1640WGS 1	BUMU001.B.00006	6845362	Cap+	Proteobacteria	Betaproteobacteria	0	0	1	3	38	NZ_CP013467 NZ_CP013466 NZ_CP013468
Burkholderia oklahomensis EO147 1	BUOK001.B.00001	7313673	Cap+	Proteobacteria	Betaproteobacteria	0	0	3	2	58	NZ_CP008726 NZ_CP008727
Burkholderia oklahomensis C6786 I	BUOK001.B.00002	7135022	Cap+	Proteobacteria	Betaproteobacteria	0	0	1	2	21	NZ_CP009555 NZ_CP009556
Burkholderia plantarii ATCC 43733 1	BUPL001.B.00001	8081051	Cap+	Proteobacteria	Betaproteobacteria	0	1	0	1	24	NZ_CP007212 NZ_CP007213 NZ_CP007214
Butyrivibrio proteoclasticus B316 1	BUPR001.B.00001	4404886	Cap+	Firmicutes	Clostridia	0	2	0	2	18	NC_014387 NC_014388 NC_014389 NC_014390
Burkholderia pseudomultivorans SUB-INT23-BP2 1	BUPS001.B.00001	7956789	Cap+	Proteobacteria	Betaproteobacteria	0	1	2	2	25	NZ_CP013378 NZ_CP013377 NZ_CP013379
Burkholderia pseudomallei K96243 1	BUPS002.B.00001	7247547	Cap+	Proteobacteria	Betaproteobacteria	0	0	2	2	17	NC_006350 NC_006351
Burkholderia pseudomallei 1710b I	BUPS002.B.00002	7308054	Cap+	Proteobacteria	Betaproteobacteria	0	0	1	3	27	NC_007434 NC_007435
Burkholderia pseudomallei 668 I	BUPS002.B.00003	7040403	Cap+	Proteobacteria	Betaproteobacteria	0	0	0	1	19	NC_009074 NC_009075
Burkholderia pseudomallei 1106a I	BUPS002.B.00004	7089249	Cap+	Proteobacteria	Betaproteobacteria	0	0	0	2	27	NC_009076 NC_009078
Burkholderia pseudomallei 1026b 1	BUPS002.B.00005	7231415	Cap+	Proteobacteria	Betaproteobacteria	0	0	4	1	19	NC_017831 NC_017832
Burkholderia pseudomallei BPC006 I	BUPS002.B.00006	7155061	Cap+	Proteobacteria	Betaproteobacteria	0	0	2	3	20	NC_018527 NC_018529
Burkholderia pseudomallei MSHR305 1	BUPS002.B.00007	7428072	Cap+	Proteobacteria	Betaproteobacteria	0	0	2	2	34	NC_021884 NC_021877
Burkholderia pseudomallei NCTC 13179 1	BUPS002.B.00008	7337157	Cap+	Proteobacteria	Betaproteobacteria	0	0	1	3	23	NC_022659 NC_022658
Burkholderia pseudomallei NCTC 13178 1	BUPS002.B.00009	7391364	Cap+	Proteobacteria	Betaproteobacteria	0	0	3	3	15	NZ_CP004001 NZ_CP004002
Burkholderia pseudomallei NAU20B-16 1	BUPS002.B.00010	7313851	Cap+	Proteobacteria	Betaproteobacteria	0	0	1	2	11	NZ_CP004003 NZ_CP004004
Burkholderia pseudomallei MSHR511 1	BUPS002.B.00011	7316085	Cap+	Proteobacteria	Betaproteobacteria	0	0	1	2	12	NZ_CP004023 NZ_CP004024
Burkholderia pseudomallei MSHR146 1	BUPS002.B.00012	7313103	Cap+	Proteobacteria	Betaproteobacteria	0	0	1	2	12	NZ_CP004042 NZ_CP004043
Burkholderia pseudomallei MSHR520 1	BUPS002.B.00013	7450511	Cap+	Proteobacteria	Betaproteobacteria	0	0	2	2	25	NZ_CP004368 NZ_CP004369
Burkholderia pseudomallei BDP 1	BUPS002.B.00014	7442161	Cap+	Proteobacteria	Betaproteobacteria	0	0	2	2	22	NZ_CP009209 NZ_CP009210
Burkholderia pseudomallei BSR 1	BUPS002.B.00015	7272702	Cap+	Proteobacteria	Betaproteobacteria	0	0	1	2	26	NZ_CP009128 NZ_CP009127
Burkholderia pseudomallei HBPUB10303a 1	BUPS002.B.00016	7178176	Cap+	Proteobacteria	Betaproteobacteria	0	0	0	5	34	NZ_CP008894 NZ_CP008893
Burkholderia pseudomallei HBPUB10134a 1	BUPS002.B.00017	7218403	Cap+	Proteobacteria	Betaproteobacteria	0	0	2	2	24	NZ_CP008911 NZ_CP008912
Burkholderia pseudomallei MSHR5858 1	BUPS002.B.00018	7072128	Cap+	Proteobacteria	Betaproteobacteria	0	0	0	2	23	NZ_CP008892 NZ_CP008891
Burkholderia pseudomallei MSHR5848 1	BUPS002.B.00019	7290434	Cap+	Proteobacteria	Betaproteobacteria	0	0	5	2	21	NZ_CP008909 NZ_CP008910
Burkholderia pseudomallei MSHR5855 1	BUPS002.B.00020	7297804	Cap+	Proteobacteria	Betaproteobacteria	0	0	5	2	22	NZ_CP008784 NZ_CP008783
Burkholderia pseudomallei BGR 1	BUPS002.B.00021	7231385	Cap+	Proteobacteria	Betaproteobacteria	0	0	4	1	20	NZ_CP008834 NZ_CP008835
Burkholderia pseudomallei Mahidol-1106a 1	BUPS002.B.00022	7085397	Cap+	Proteobacteria	Betaproteobacteria	0	0	0	2	26	NZ_CP008781 NZ_CP008782
Burkholderia pseudomallei 1106a 1	BUPS002.B.00023	7086433	Cap+	Proteobacteria	Betaproteobacteria	0	0	0	2	26	NZ_CP008758 NZ_CP008759
Burkholderia pseudomallei MSHR1655 1	BUPS002.B.00024	7027950	Cap+	Proteobacteria	Betaproteobacteria	0	0	1	2	10	NZ_CP008780 NZ_CP008779
Burkholderia pseudomallei 576 1	BUPS002.B.00025	7266604	Cap+	Proteobacteria	Betaproteobacteria	0	0	0	2	36	NZ_CP008777 NZ_CP008778
Burkholderia pseudomallei PHLS 112 I	BUPS002.B.00026	7202363	Cap+	Proteobacteria	Betaproteobacteria	0	0	2	2	18	NZ_CP009585 NZ_CP009586
Burkholderia pseudomallei Pasteur 52237 1	BUPS002.B.00027	7325318	Cap+	Proteobacteria	Betaproteobacteria	0	0	2	2	26	NZ_CP009899 NZ_CP009898
Burkholderia pseudomallei NAU35A-3 1	BUPS002.B.00028	7204083	Cap+	Proteobacteria	Betaproteobacteria	0	0	1	3	15	NZ_CP004377 NZ_CP004378
Burkholderia pseudomallei MSHR62 1	BUPS002.B.00029	7225433	Cap+	Proteobacteria	Betaproteobacteria	0	0	2	2	19	NZ_CP009235 NZ_CP009234
Burkholderia pseudomallei B03 1	BUPS002.B.00030	7264759	Cap+	Proteobacteria	Betaproteobacteria	0	0	1	4	19	NZ_CP009151 NZ_CP009150
Burkholderia pseudomallei TSV 48 1	BUPS002.B.00031	7337621	Cap+	Proteobacteria	Betaproteobacteria	0	0	2	3	11	NZ_CP009161 NZ_CP009160
Burkholderia pseudomallei K42 1	BUPS002.B.00032	7296458	Cap+	Proteobacteria	Betaproteobacteria	0	0	0	3	26	NZ_CP009162 NZ_CP009163
Burkholderia pseudomallei A79A 1	BUPS002.B.00033	7272441	Cap+	Proteobacteria	Betaproteobacteria	0	0	1	4	20	NZ_CP009165 NZ_CP009164
Burkholderia sp. TSV202 1	BUPS002.B.00034	7814142	Cap+	Proteobacteria	Betaproteobacteria	0	2	3	2	28	NZ_CP009157 NZ_CP009156 NZ_CP009155 NZ_CP009154
Burkholderia pseudomallei BP_3921g	BUPS002.B.00035	7161665	Cap+	Proteobacteria	Betaproteobacteria	0	0	1	1	24	NZ_LK936442 NZ_LK936443
Burkholderia pseudomallei vgh07 1	BUPS002.B.00036	7045782	Cap+	Proteobacteria	Betaproteobacteria	0	0	2	3	18	NZ_CP010973 NZ_CP010974
Burkholderia pseudomallei 1026b 1	BUPS002.B.00037	7237672	Cap+	Proteobacteria	Betaproteobacteria	0	0	4	1	19	NZ_CP004379 NZ_CP004380
Burkholderia pseudomallei 406e 1	BUPS002.B.00038	7271506	Cap+	Proteobacteria	Betaproteobacteria	0	0	2	2	23	NZ_CP009298 NZ_CP009297
Burkholderia pseudomallei MSHR840 I	BUPS002.B.00039	7129813	Cap+	Proteobacteria	Betaproteobacteria	0	0	1	2	25	NZ_CP009474 NZ_CP009473
Burkholderia pseudomallei MSHR491 I	BUPS002.B.00040	7356376	Cap+	Proteobacteria	Betaproteobacteria	0	0	4	2	11	NZ_CP009485 NZ_CP009484
Burkholderia pseudomallei MSHR2543 I	BUPS002.B.00041	7446569	Cap+	Proteobacteria	Betaproteobacteria	0	0	5	1	15	NZ_CP009478 NZ_CP009477
Burkholderia pseudomallei 7894 I	BUPS002.B.00042	7381912	Cap+	Proteobacteria	Betaproteobacteria	0	0	3	2	23	NZ_CP009535 NZ_CP009536
Burkholderia pseudomallei K96243 I	BUPS002.B.00043	7247614	Cap+	Proteobacteria	Betaproteobacteria	0	0	2	2	19	NZ_CP009538 NZ_CP009537
Burkholderia pseudomallei MSHR668 I	BUPS002.B.00044	7042714	Cap+	Proteobacteria	Betaproteobacteria	0	0	0	1	19	NZ_CP009545 NZ_CP009546
Burkholderia pseudomallei PB08298010 I	BUPS002.B.00045	7375551	Cap+	Proteobacteria	Betaproteobacteria	0	0	0	1	24	NZ_CP009551 NZ_CP009550
Burkholderia pseudomallei vgh16W 1	BUPS002.B.00047	7266810	Cap+	Proteobacteria	Betaproteobacteria	0	0	2	2	13	NZ_CP012517 NZ_CP012518
Burkholderia pseudomallei Bp1651 1	BUPS002.B.00049	7260025	Cap+	Proteobacteria	Betaproteobacteria	0	0	3	4	16	NZ_CP012041 NZ_CP012042
Burkholderia pseudomallei M1 1	BUPS002.B.00050	7318076	Cap+	Proteobacteria	Betaproteobacteria	0	0	1	2	39	NZ_CP016638 NZ_CP016639
Burkholderia pseudomallei MS 1	BUPS002.B.00051	7313636	Cap+	Proteobacteria	Betaproteobacteria	0	0	3	2	38	NZ_CP016636 NZ_CP016637
Burkholderia pyrrocinia DSM 10685 1	BUPY001.B.00001	7961346	Cap+	Proteobacteria	Betaproteobacteria	0	1	0	2	19	NZ_CP011503 NZ_CP011504 NZ_CP011505 NZ_CP011506
Burkholderia sp. YI23 1	BUSP001.B.00001	8896411	Cap+	Proteobacteria	Betaproteobacteria	0	3	2	4	51	NC_016589 NC_016625 NC_016590 NC_016626 NC_016591 NC_016592
Burkholderia sp. 2002721687 I	BUSP002.B.00001	7285824	Cap+	Proteobacteria	Betaproteobacteria	0	1	3	3	49	NZ_CP009549 NZ_CP009548 NZ_CP009547
Burkholderia sp. HB1 1	BUSP003.B.00001	7206167	Cap+	Proteobacteria	Betaproteobacteria	0	0	0	4	0	NZ_CP012192 NZ_CP012193
Burkholderia sp. Bp5365 MSMB43 1	BUSP004.B.00001	7287809	Cap+	Proteobacteria	Betaproteobacteria	0	1	4	3	59	NZ_CP013380 NZ_CP013382 NZ_CP013381
Burkholderia sp. Bp7605 MSMB0175 1	BUSP005.B.00001	5705688	Cap+	Proteobacteria	Betaproteobacteria	0	0	1	2	0	NZ_CP013448 NZ_CP013449
Burkholderia sp. PAMC 26561 1	BUSP006.B.00001	7431919	Cap+	Proteobacteria	Betaproteobacteria	0	5	0	3	0	NZ_CP014306 NZ_CP014307 NZ_CP014309 NZ_CP014308 NZ_CP014310 NZ_CP014311 NZ_CP014312
Burkholderia sp. PAMC 28687 PAMC28687 1	BUSP007.B.00001	6881273	Cap+	Proteobacteria	Betaproteobacteria	0	5	1	0	46	NZ_CP014505 NZ_CP014506 NZ_CP014507 NZ_CP014508 NZ_CP014509 NZ_CP014510 NZ_CP014511 NZ_CP014512
Burkholderia sp. OLGA172 1	BUSP008.B.00001	8574890	Cap+	Proteobacteria	Betaproteobacteria	0	3	0	4	0	NZ_CP014578 NZ_CP014579 NZ_CP014580 NZ_CP014581 NZ_CP014582
Burkholderia sp. KJ006 1	BUSP009.B.00001	6629912	Cap+	Proteobacteria	Betaproteobacteria	0	1	1	2	20	NC_017920 NC_017921 NC_017922 NC_017923
Burkholderia sp. CCGE1001 1	BUSP010.B.00001	7253494	Cap+	Proteobacteria	Betaproteobacteria	0	1	1	2	46	NC_015136 NC_015137 NZ_CP012899
Burkholderia sp. CCGE1002 1	BUSP011.B.00001	7884858	Cap+	Proteobacteria	Betaproteobacteria	0	1	2	0	35	NC_014117 NC_014118 NC_014119 NC_014120
Burkholderia sp. CCGE1003 1	BUSP012.B.00001	7043595	Cap+	Proteobacteria	Betaproteobacteria	0	0	0	1	0	NC_014539 NC_014540
Burkholderia sp. RPE64 DNA	BUSP013.B.00001	6964487	Cap+	Proteobacteria	Betaproteobacteria	0	2	0	2	0	NC_021287 NC_021294 NC_021288 NC_021289 NC_021295
Burkholderia sp. RPE67 DNA	BUSP014.B.00001	8685756	Cap+	Proteobacteria	Betaproteobacteria	0	3	4	1	65	NZ_AP014576 NZ_AP014577 NZ_AP014578 NZ_AP014579 NZ_AP014580 NZ_AP014581
Burkholderia stagnalis MSMB735WGS 1	BUST001.B.00001	7583807	Cap+	Proteobacteria	Betaproteobacteria	0	0	1	2	19	NZ_CP013459 NZ_CP013461 NZ_CP013460
Burkholderia stabilis ATCC BAA-67 1	BUST002.B.00001	8527947	Cap+	Proteobacteria	Betaproteobacteria	0	0	1	4	57	NZ_CP016442 NZ_CP016443 NZ_CP016444
Burkholderia territorii RF8-non-BP5 1	BUTE001.B.00001	6902370	Cap+	Proteobacteria	Betaproteobacteria	0	0	1	3	0	NZ_CP013366 NZ_CP013365 NZ_CP013367
Burkholderia thailandensis E264 I	BUTH001.B.00001	6723972	Cap+	Proteobacteria	Betaproteobacteria	0	0	2	2	39	NC_007651 NC_007650
Burkholderia thailandensis MSMB121 1	BUTH001.B.00002	6731379	Cap+	Proteobacteria	Betaproteobacteria	0	0	3	6	23	NC_021173 NC_021174
Burkholderia thailandensis H0587 1	BUTH001.B.00003	6768375	Cap+	Proteobacteria	Betaproteobacteria	0	0	3	2	29	NZ_CP004089 NZ_CP004090
Burkholderia thailandensis 2002721723 1	BUTH001.B.00004	6577133	Cap+	Proteobacteria	Betaproteobacteria	0	0	2	2	40	NZ_CP004097 NZ_CP004098
Burkholderia thailandensis E444 1	BUTH001.B.00005	6651696	Cap+	Proteobacteria	Betaproteobacteria	0	0	1	3	32	NZ_CP004117 NZ_CP004118
Burkholderia thailandensis USAMRU Malaysia #20 1	BUTH001.B.00006	6684359	Cap+	Proteobacteria	Betaproteobacteria	0	0	2	3	29	NZ_CP004383 NZ_CP004384
Burkholderia thailandensis MSMB59 1	BUTH001.B.00007	6739500	Cap+	Proteobacteria	Betaproteobacteria	0	0	4	3	37	NZ_CP004385 NZ_CP004386
Burkholderia thailandensis E254 1	BUTH001.B.00008	6676730	Cap+	Proteobacteria	Betaproteobacteria	0	0	2	2	33	NZ_CP004381 NZ_CP004382
Burkholderia thailandensis 2003015869 1	BUTH001.B.00009	6729116	Cap+	Proteobacteria	Betaproteobacteria	0	0	3	1	41	NZ_CP008914 NZ_CP008915
Burkholderia thailandensis 2002721643 I	BUTH001.B.00010	6722801	Cap+	Proteobacteria	Betaproteobacteria	0	0	2	2	41	NZ_CP009601 NZ_CP009602
Burkholderia thailandensis 34 1	BUTH001.B.00011	7120198	Cap+	Proteobacteria	Betaproteobacteria	0	1	6	3	67	NZ_CP010017 NZ_CP010018 NZ_CP010016
Burkholderia thailandensis 2003015869 1	BUTH001.B.00012	6729001	Cap+	Proteobacteria	Betaproteobacteria	0	0	3	1	41	NZ_CP013360 NZ_CP013361
Burkholderia thailandensis MSMB59 1	BUTH001.B.00013	6739530	Cap+	Proteobacteria	Betaproteobacteria	0	0	4	3	38	NZ_CP013407 NZ_CP013408
Burkholderia thailandensis 2002721121 1	BUTH001.B.00014	6767931	Cap+	Proteobacteria	Betaproteobacteria	0	0	3	2	30	NZ_CP013409 NZ_CP013410
Burkholderia thailandensis 2002721643 1	BUTH001.B.00015	6950257	Cap+	Proteobacteria	Betaproteobacteria	0	1	5	3	66	NZ_CP013411 NZ_CP013413 NZ_CP013412
Burkholderia ubonensis MSMB22 I	BUUB001.B.00001	7189071	Cap+	Proteobacteria	Betaproteobacteria	0	0	1	3	35	NZ_CP009488 NZ_CP009486 NZ_CP009487
Burkholderia ubonensis RF23-BP41 1	BUUB001.B.00002	7961598	Cap+	Proteobacteria	Betaproteobacteria	0	1	0	1	22	NZ_CP013370 NZ_CP013371 NZ_CP013368 NZ_CP013369
Burkholderia ubonensis MSMB2035 1	BUUB001.B.00003	7235060	Cap+	Proteobacteria	Betaproteobacteria	0	1	5	2	75	NZ_CP013414 NZ_CP013416 NZ_CP013415
Burkholderia ubonensis MSMB0783 1	BUUB001.B.00004	6684845	Cap+	Proteobacteria	Betaproteobacteria	0	0	1	4	19	NZ_CP013420 NZ_CP013422 NZ_CP013421
Burkholderia ubonensis MSMB1189WGS 1	BUUB001.B.00005	8028759	Cap+	Proteobacteria	Betaproteobacteria	0	0	0	3	43	NZ_CP013446 NZ_CP013447 NZ_CP013445
Burkholderia ubonensis MSMB1471WGS 1	BUUB001.B.00006	7463411	Cap+	Proteobacteria	Betaproteobacteria	0	1	2	2	12	NZ_CP013463 NZ_CP013464 NZ_CP013465 NZ_CP013462
Burkholderia vietnamiensis G4 1	BUVI001.B.00001	8391070	Cap+	Proteobacteria	Betaproteobacteria	0	5	3	3	0	NC_009256 NC_009255 NC_009254 NC_009230 NC_009227 NC_009229 NC_009228 NC_009226
Burkholderia vietnamiensis FL-2-3-30-S1-D0 1	BUVI001.B.00003	6815283	Cap+	Proteobacteria	Betaproteobacteria	0	0	2	2	31	NZ_CP013393 NZ_CP013394 NZ_CP013395
Burkholderia vietnamiensis AU1233 1	BUVI001.B.00004	6835067	Cap+	Proteobacteria	Betaproteobacteria	0	0	3	1	29	NZ_CP013433 NZ_CP013434
Burkholderia vietnamiensis HI2297 1	BUVI001.B.00005	6764532	Cap+	Proteobacteria	Betaproteobacteria	0	0	1	4	21	NZ_CP013439 NZ_CP013440 NZ_CP013441
Burkholderia vietnamiensis MSMB608WGS 1	BUVI001.B.00006	6891714	Cap+	Proteobacteria	Betaproteobacteria	0	1	1	3	38	NZ_CP013453 NZ_CP013455 NZ_CP013456 NZ_CP013454
Catenulispora acidiphila DSM 44928	CAAC001.B.00001	10467782	Cap-	Actinobacteria	Catenulisporales	0	0	1	2	12	NC_013131
Candidatus Accumulibacter phosphatis clade IIA str. UW-1	CAAC002.B.00001	5306133	Cap+	Proteobacteria	Betaproteobacteria	1	3	0	8	92	NC_013194 NC_013193 NC_013190 NC_013191
Caldilinea aerophila DSM 14535 = NBRC 104270 DNA	CAAE001.B.00001	5144873	Cap+	Chloroflexi	Caldilineae	1	0	0	1	18	NC_017079
Candidatus Amoebophilus asiaticus 5a2	CAAM001.B.00001	1884364	Cap-	Bacteroidetes	Cytophagia	0	0	2	0	88	NC_010830
Candidatus Arthromitus sp. SFB-rat-Yit DNA	CAAR001.B.00001	1515556	Cap-	Firmicutes	Clostridia	0	0	0	0	0	NC_016012
Candidatus Arthromitus sp. SFB-mouse-NL	CAAR002.B.00001	1654902	Cap-	Firmicutes	Clostridia	0	0	4	1	0	NZ_CP008713
Candidatus Arthromitus sp. SFB-mouse-Japan DNA	CAAR003.B.00001	1620005	Cap-	Firmicutes	Clostridia	0	0	2	4	0	NC_015913
Candidatus Arthromitus sp. SFB-mouse-Yit DNA	CAAR003.B.00002	1586397	Cap-	Firmicutes	Clostridia	0	0	2	4	0	NC_017294
Candidatus Atelocyanobacterium thalassa isolate ALOHA	CAAT001.B.00001	1443806	Cap-	Cyanobacteria	Oscillatoriophycideae	0	0	0	0	0	NC_013771
Candidatus Azobacteroides pseudotrichonymphae genomovar. CFP2 DNA	CAAZ001.B.00001	1224919	Cap-	Bacteroidetes	Bacteroidia	0	4	0	0	0	NC_011565 NC_011564 NC_011561 NC_011562 NC_011563
Caulobacteraceae bacterium OTSz_A_272	CABA001.B.00001	3732719	Cap+	Proteobacteria	Alphaproteobacteria	0	0	0	1	0	NZ_CP013244
Candidatus Baumannia cicadellinicola BGSS	CABA002.B.00002	759425	Cap-	Proteobacteria	Gammaproteobacteria	0	0	0	0	0	NZ_CP008985
Candidatus Baumannia cicadellinicola B-GSS	CABA002.B.00003	636137	Cap-	Proteobacteria	Gammaproteobacteria	0	1	0	0	0	NZ_CP011787 NZ_CP011788
Candidatus Babela massiliensis BABL1 complete genome.	CABA003.B.00001	1118422	Cap-	Proteobacteria	Deltaproteobacteria	0	0	0	0	0	NC_023003
Caldicellulosiruptor bescii DSM 6725	CABE001.B.00001	2931662	Cap-	Firmicutes	Clostridia	0	2	2	5	15	NC_012034 NC_012036 NC_012037
Candidatus Blochmannia pennsylvanicus str. BPEN	CABL001.B.00001	791654	Cap-	Proteobacteria	Gammaproteobacteria	0	0	0	0	0	NC_007292
Blochmannia floridanus complete genome.	CABL002.B.00001	705557	Cap-	Proteobacteria	Gammaproteobacteria	0	0	0	0	0	NC_005061
Candidatus Blochmannia vafer str. BVAF	CABL003.B.00001	722585	Cap-	Proteobacteria	Gammaproteobacteria	0	0	0	0	0	NC_014909
Candidatus Blochmannia chromaiodes str. 640	CABL004.B.00001	791219	Cap-	Proteobacteria	Gammaproteobacteria	0	0	0	0	0	NC_020075
Candidatus Carsonella ruddii HT isolate Thao2000	CACA001.B.00001	157543	Cap-	Proteobacteria	Gammaproteobacteria	0	0	0	0	0	NC_018417
Capnocytophaga canimorsus Cc5	CACA002.B.00001	2571406	Cap-	Bacteroidetes	Flavobacteriia	0	0	0	4	18	NC_015846
Candidatus Cloacamonas acidaminovorans str. Evry provisional genome sequence from WWE1 candidate division.	CACL001.B.00001	2246820	Cap+	Cloacimonetes	Candidatus Cloacimonas	0	0	1	9	0	NC_020449
Campylobacter coli 15-537360	CACO001.B.00002	1685020	Cap+	Proteobacteria	Epsilonproteobacteria	0	1	0	5	0	NC_022660 NC_022656
Campylobacter coli RM1875	CACO001.B.00003	1858716	Cap+	Proteobacteria	Epsilonproteobacteria	0	4	0	3	0	NZ_CP007183 NZ_CP007184 NZ_CP007187 NZ_CP007186 NZ_CP007185
Campylobacter coli RM4661	CACO001.B.00004	1872235	Cap+	Proteobacteria	Epsilonproteobacteria	0	1	3	4	0	NZ_CP007181 NZ_CP007182
Campylobacter coli RM5611	CACO001.B.00005	1733165	Cap+	Proteobacteria	Epsilonproteobacteria	0	1	0	4	0	NZ_CP007179 NZ_CP007180
Campylobacter coli FB1	CACO001.B.00006	1732548	Cap+	Proteobacteria	Epsilonproteobacteria	0	2	0	4	0	NZ_CP011015 NZ_CP011017 NZ_CP011016
Campylobacter coli BFR-CA-9557 genome.	CACO001.B.00007	1720506	Cap+	Proteobacteria	Epsilonproteobacteria	0	0	1	4	0	NZ_CP011777
Campylobacter coli HC2-48	CACO001.B.00008	1707846	Cap+	Proteobacteria	Epsilonproteobacteria	0	1	0	4	0	NZ_CP013034 NZ_CP013035
Campylobacter coli OR12	CACO001.B.00009	2127266	Cap+	Proteobacteria	Epsilonproteobacteria	0	3	2	3	0	NZ_CP013733 NZ_CP013734 NZ_CP013736 NZ_CP013735
Campylobacter coli YH501	CACO001.B.00010	1668523	Cap+	Proteobacteria	Epsilonproteobacteria	0	0	0	2	0	NZ_CP015528
Campylobacter coli 14983A	CACO001.B.00011	1985382	Cap+	Proteobacteria	Epsilonproteobacteria	0	3	3	6	0	NZ_CP017025 NZ_CP017026 NZ_CP017027 NZ_CP017028
Campylobacter coli YF2105	CACO001.B.00012	1758709	Cap+	Proteobacteria	Epsilonproteobacteria	0	2	1	4	0	NZ_CP017865 NZ_CP017866 NZ_CP017867
Campylobacter coli MG1116	CACO001.B.00013	1735653	Cap+	Proteobacteria	Epsilonproteobacteria	0	2	1	4	0	NZ_CP017868 NZ_CP017869 NZ_CP017870
Campylobacter coli BP3183	CACO001.B.00014	1750482	Cap+	Proteobacteria	Epsilonproteobacteria	0	1	0	5	0	NZ_CP017871 NZ_CP017872
Campylobacter coli WA333	CACO001.B.00015	1866609	Cap+	Proteobacteria	Epsilonproteobacteria	0	1	0	5	0	NZ_CP017873 NZ_CP017874
Campylobacter coli ZV1224	CACO001.B.00016	1924810	Cap+	Proteobacteria	Epsilonproteobacteria	0	2	0	2	0	NZ_CP017875 NZ_CP017877 NZ_CP017876
Campylobacter coli BG2108	CACO001.B.00017	1767110	Cap+	Proteobacteria	Epsilonproteobacteria	0	2	1	4	0	NZ_CP017878 NZ_CP017879 NZ_CP017880
Campylobacter concisus 13826	CACO002.B.00001	2099413	Cap-	Proteobacteria	Epsilonproteobacteria	0	2	0	2	0	NC_009802 NC_009795 NC_009796
Campylobacter concisus ATCC 33237	CACO002.B.00002	1840041	Cap-	Proteobacteria	Epsilonproteobacteria	0	0	1	4	0	NZ_CP012541
Caulobacter crescentus CB15	CACR001.B.00001	4016947	Cap+	Proteobacteria	Alphaproteobacteria	0	0	0	2	18	NC_002696
Caulobacter crescentus NA1000	CACR001.B.00002	4042929	Cap+	Proteobacteria	Alphaproteobacteria	0	0	0	2	19	NC_011916
Campylobacter curvus 525.92	CACU001.B.00001	1971270	Cap-	Proteobacteria	Epsilonproteobacteria	0	0	0	3	0	NC_009715
Candidatus Desulforudis audaxviator MP104C	CADE001.B.00001	2349476	Cap-	Firmicutes	Clostridia	0	0	0	2	35	NC_010424
Enterobacteriaceae bacterium symbiont of Maconellicoccus hirsutus isolate DEMHIR	CADO001.B.00001	846562	Cap-	Proteobacteria	Gammaproteobacteria	0	1	0	0	0	NZ_LN999833 NZ_LN999834
Candidatus Endolissoclinum faulkneri L2	CAEN001.B.00001	1481191	Cap-	Proteobacteria	Alphaproteobacteria	0	0	0	0	0	NC_019566
Candidatus Endolissoclinum faulkneri L5	CAEN001.B.00002	1518636	Cap-	Proteobacteria	Alphaproteobacteria	0	0	0	0	0	NZ_CP006745
Cardinium endosymbiont cEper1 of Encarsia pergandiella complete genome.	CAEN002.B.00001	944930	Cap-	Bacteroidetes	Cytophagia	0	1	0	0	30	NC_018605 NC_018606
Candidatus Evansia muelleri CEM1.1	CAEV001.B.00001	357498	Cap-	Proteobacteria	Gammaproteobacteria	0	0	0	0	0	NZ_LM655252
Caldisericum exile AZM16c01 DNA	CAEX001.B.00001	1558103	Cap-	Caldiserica	Caldisericia	0	0	0	0	12	NC_017096
Campylobacter fetus subsp. fetus 82-40	CAFE001.B.00001	1773615	Cap-	Proteobacteria	Epsilonproteobacteria	0	0	0	2	0	NC_008599
Campylobacter fetus subsp. testudinum 03-427	CAFE001.B.00002	1775480	Cap-	Proteobacteria	Epsilonproteobacteria	0	0	0	2	0	NC_022759
Campylobacter fetus subsp. venerealis cfvi03/293	CAFE001.B.00003	1996729	Cap-	Proteobacteria	Epsilonproteobacteria	0	3	1	2	18	NZ_CP006999 NZ_CP007000 NZ_CP007001 NZ_CP007002
Campylobacter fetus subsp. fetus 04/554	CAFE001.B.00004	1826626	Cap-	Proteobacteria	Epsilonproteobacteria	0	1	1	2	0	NZ_CP008808 NZ_CP008809
Campylobacter fetus subsp. venerealis 97/608	CAFE001.B.00005	2000424	Cap-	Proteobacteria	Epsilonproteobacteria	0	2	3	2	22	NZ_CP008810 NZ_CP008811 NZ_CP008812
Campylobacter fetus subsp. testudinum pet-3	CAFE001.B.00006	1776391	Cap-	Proteobacteria	Epsilonproteobacteria	0	0	0	2	0	NZ_CP009226
Campylobacter fetus subsp. venerealis str. 84-112	CAFE001.B.00007	1988028	Cap-	Proteobacteria	Epsilonproteobacteria	0	1	2	2	0	NZ_HG004426 NZ_HG004427
Campylobacter fetus subsp. testudinum Sp3	CAFE001.B.00008	1819051	Cap-	Proteobacteria	Epsilonproteobacteria	0	0	1	2	0	NZ_CP010953
Campylobacter fetus subsp. venerealis 01/165	CAFE001.B.00009	1930368	Cap-	Proteobacteria	Epsilonproteobacteria	0	2	2	2	10	NZ_CP014568 NZ_CP014569 NZ_CP014570
Filomicrobium sp. Y Y1	CAFI001.B.00001	3969942	Cap+	Proteobacteria	Alphaproteobacteria	0	0	0	4	0	NZ_LN829119
Filomicrobium sp. W W1	CAFI001.B.00002	3969941	Cap+	Proteobacteria	Alphaproteobacteria	0	0	0	5	0	NZ_LN829118
Campylobacter gracilis ATCC 33236	CAGR001.B.00001	2281652	Cap-	Proteobacteria	Epsilonproteobacteria	0	0	2	1	0	NZ_CP012196
Enterobacteriaceae bacterium symbiont of Ferrisia virgata isolate GEFVIR	CAGU001.B.00001	938041	Cap-	Proteobacteria	Gammaproteobacteria	0	0	0	0	0	NZ_LN999832
Capnocytophaga haemolytica CCUG 32990	CAHA001.B.00001	2688484	Cap-	Bacteroidetes	Flavobacteriia	0	0	1	2	0	NZ_CP014227
Caulobacter henricii CB4	CAHE001.B.00001	3957288	Cap+	Proteobacteria	Alphaproteobacteria	0	1	1	1	0	NZ_CP013002 NZ_CP013003
Enterobacteriaceae bacterium symbiont of Trionymus perrisii isolate HETPER	CAHO001.B.00001	636713	Cap-	Proteobacteria	Gammaproteobacteria	0	2	0	0	0	NZ_LN999835 NZ_LN999837 NZ_LN999836
Campylobacter hominis ATCC BAA-381	CAHO002.B.00001	1714951	Cap-	Proteobacteria	Epsilonproteobacteria	0	1	1	3	0	NC_009714 NC_009713
Carboxydothermus hydrogenoformans Z-2901	CAHY001.B.00001	2401520	Cap-	Firmicutes	Clostridia	0	0	1	2	11	NC_007503
Campylobacter hyointestinalis subsp. hyointestinalis LMG 9260	CAHY002.B.00001	1753385	Cap-	Proteobacteria	Epsilonproteobacteria	0	0	0	3	0	NZ_CP015575
Campylobacter hyointestinalis subsp. lawsonii LMG 15993	CAHY002.B.00002	1753277	Cap-	Proteobacteria	Epsilonproteobacteria	0	0	1	7	0	NZ_CP015576
Caldicellulosiruptor hydrothermalis 108	CAHY003.B.00001	2770676	Cap-	Firmicutes	Clostridia	0	0	2	3	21	NC_014652
Campylobacter iguaniorum 1485E	CAIG001.B.00001	1754638	Cap-	Proteobacteria	Epsilonproteobacteria	0	1	0	2	0	NZ_CP009043 NZ_CP009044
Campylobacter iguaniorum RM11343	CAIG001.B.00003	1544095	Cap+	Proteobacteria	Epsilonproteobacteria	0	0	0	6	0	NZ_CP015577
Carnobacterium sp. WN1359	CAIN001.B.00001	2497115	Cap+	Firmicutes	Bacilli	0	5	0	2	18	NC_022606 NC_022603 NC_022602 NC_022607 NC_022601 NC_022608
Campylobacter insulaenigrae NCTC 12927	CAIN002.B.00001	1465081	Cap+	Proteobacteria	Epsilonproteobacteria	0	0	1	4	0	NZ_CP007770
Candidatus Ishikawaella capsulata Mpkobe DNA	CAIS001.B.00001	754729	Cap-	Proteobacteria	Gammaproteobacteria	0	1	0	0	0	NZ_AP010872 NZ_AP010873
Mollicutes bacterium HR1	CAIZ001.B.00001	1878735	Cap+	Tenericutes	Candidatus Izimaplasma.	0	0	0	2	0	NZ_CP009415
Campylobacter jejuni subsp. jejuni NCTC 11168 = ATCC 700819	CAJE001.B.00001	1641481	Cap+	Proteobacteria	Epsilonproteobacteria	0	0	0	4	0	NC_002163
Campylobacter jejuni RM1221	CAJE001.B.00002	1777831	Cap+	Proteobacteria	Epsilonproteobacteria	0	0	2	5	0	NC_003912
Campylobacter jejuni subsp. jejuni 81-176	CAJE001.B.00003	1699052	Cap+	Proteobacteria	Epsilonproteobacteria	0	2	0	5	0	NC_008787 NC_008790 NC_008770
Campylobacter jejuni subsp. doylei 269.97	CAJE001.B.00004	1845106	Cap+	Proteobacteria	Epsilonproteobacteria	0	0	0	4	0	NC_009707
Campylobacter jejuni subsp. jejuni 81116	CAJE001.B.00005	1628115	Cap+	Proteobacteria	Epsilonproteobacteria	0	0	0	3	0	NC_009839
Campylobacter jejuni subsp. jejuni IA3902	CAJE001.B.00006	1672219	Cap+	Proteobacteria	Epsilonproteobacteria	0	1	0	4	0	NC_017279 NC_017284
Campylobacter jejuni subsp. jejuni M1	CAJE001.B.00007	1616648	Cap+	Proteobacteria	Epsilonproteobacteria	0	0	0	3	0	NC_017280
Campylobacter jejuni subsp. jejuni CG8421	CAJE001.B.00008	1636029	Cap+	Proteobacteria	Epsilonproteobacteria	0	0	0	4	0	NZ_CP005388
Campylobacter jejuni subsp. jejuni S3	CAJE001.B.00009	1724586	Cap+	Proteobacteria	Epsilonproteobacteria	0	1	2	4	0	NC_017281 NC_017282
Campylobacter jejuni subsp. jejuni PT14	CAJE001.B.00010	1635301	Cap+	Proteobacteria	Epsilonproteobacteria	0	0	0	4	0	NC_018709
Campylobacter jejuni subsp. jejuni NCTC 11168-BN148	CAJE001.B.00011	1641481	Cap+	Proteobacteria	Epsilonproteobacteria	0	0	0	4	0	NC_018521
Campylobacter jejuni 32488	CAJE001.B.00012	1702398	Cap+	Proteobacteria	Epsilonproteobacteria	0	0	1	3	0	NC_021834
Campylobacter jejuni subsp. jejuni 00-2538	CAJE001.B.00013	1719369	Cap+	Proteobacteria	Epsilonproteobacteria	0	0	2	3	0	NC_022351
Campylobacter jejuni subsp. jejuni 00-2544	CAJE001.B.00014	1766434	Cap+	Proteobacteria	Epsilonproteobacteria	0	1	2	3	0	NC_022353 NC_022354
Campylobacter jejuni subsp. jejuni 00-2426	CAJE001.B.00015	1680813	Cap+	Proteobacteria	Epsilonproteobacteria	0	0	1	3	0	NC_022352
Campylobacter jejuni subsp. jejuni 00-2425	CAJE001.B.00016	1718982	Cap+	Proteobacteria	Epsilonproteobacteria	0	0	2	3	0	NC_022362
Campylobacter jejuni 4031 genome sequence.	CAJE001.B.00017	1669329	Cap+	Proteobacteria	Epsilonproteobacteria	0	0	0	2	0	NC_022529
Campylobacter jejuni subsp. jejuni R14	CAJE001.B.00018	1795858	Cap+	Proteobacteria	Epsilonproteobacteria	0	0	3	2	0	NZ_CP005081
Campylobacter jejuni subsp. jejuni MTVDSCj20	CAJE001.B.00019	1651739	Cap+	Proteobacteria	Epsilonproteobacteria	0	0	0	3	0	NZ_CP008787
Campylobacter jejuni subsp. jejuni F38011	CAJE001.B.00020	1691939	Cap+	Proteobacteria	Epsilonproteobacteria	0	0	1	3	0	NZ_CP006851
Campylobacter jejuni subsp. jejuni YH001	CAJE001.B.00021	1712361	Cap+	Proteobacteria	Epsilonproteobacteria	0	0	2	4	0	NZ_CP010058
Campylobacter jejuni subsp. jejuni NCTC 11168-K12E5	CAJE001.B.00022	1641481	Cap+	Proteobacteria	Epsilonproteobacteria	0	0	0	5	0	NZ_CP006685
Campylobacter jejuni subsp. jejuni NCTC 11168-Kf1	CAJE001.B.00023	1641480	Cap+	Proteobacteria	Epsilonproteobacteria	0	0	0	5	0	NZ_CP006686
Campylobacter jejuni subsp. jejuni NCTC 11168-mcK12E5	CAJE001.B.00024	1641471	Cap+	Proteobacteria	Epsilonproteobacteria	0	0	0	5	0	NZ_CP006687
Campylobacter jejuni subsp. jejuni NCTC 11168-mfK12E5	CAJE001.B.00025	1641469	Cap+	Proteobacteria	Epsilonproteobacteria	0	0	0	5	0	NZ_CP006688
Campylobacter jejuni subsp. jejuni NCTC 11168-GSv	CAJE001.B.00026	1641482	Cap+	Proteobacteria	Epsilonproteobacteria	0	0	0	4	0	NZ_CP006689
Campylobacter jejuni subsp. jejuni 00-1597	CAJE001.B.00027	1742047	Cap+	Proteobacteria	Epsilonproteobacteria	0	0	1	10	0	NZ_CP010306
Campylobacter jejuni subsp. jejuni 00-6200	CAJE001.B.00028	1670781	Cap+	Proteobacteria	Epsilonproteobacteria	0	0	1	4	0	NZ_CP010307
Campylobacter jejuni subsp. jejuni 01-1512	CAJE001.B.00029	1827840	Cap+	Proteobacteria	Epsilonproteobacteria	0	2	3	3	0	NZ_CP010072 NZ_CP010073 NZ_CP010074
Campylobacter jejuni subsp. jejuni 00-0949	CAJE001.B.00030	1831013	Cap+	Proteobacteria	Epsilonproteobacteria	0	2	3	3	0	NZ_CP010301 NZ_CP010302 NZ_CP010303
Campylobacter jejuni subsp. jejuni 35925B2	CAJE001.B.00031	1612378	Cap+	Proteobacteria	Epsilonproteobacteria	0	0	0	2	0	NZ_CP010906
Campylobacter jejuni subsp. jejuni RM3197	CAJE001.B.00032	1664565	Cap+	Proteobacteria	Epsilonproteobacteria	0	0	1	3	0	NZ_CP012689
Campylobacter jejuni subsp. jejuni RM3196	CAJE001.B.00033	1664566	Cap+	Proteobacteria	Epsilonproteobacteria	0	0	1	3	0	NZ_CP012690
Campylobacter jejuni RM1285	CAJE001.B.00034	1635803	Cap+	Proteobacteria	Epsilonproteobacteria	0	0	0	4	0	NZ_CP012696
Campylobacter jejuni CJM1cam	CAJE001.B.00035	1616662	Cap+	Proteobacteria	Epsilonproteobacteria	0	0	0	3	0	NZ_CP012149
Campylobacter jejuni NCTC11351	CAJE001.B.00036	1766442	Cap+	Proteobacteria	Epsilonproteobacteria	0	0	0	9	0	NZ_LN831025
Campylobacter jejuni CJ677CC519	CAJE001.B.00037	1642794	Cap+	Proteobacteria	Epsilonproteobacteria	0	0	1	5	0	NZ_CP010471
Campylobacter jejuni CJ677CC002	CAJE001.B.00038	1669766	Cap+	Proteobacteria	Epsilonproteobacteria	0	0	2	2	0	NZ_CP010472
Campylobacter jejuni CJ677CC534	CAJE001.B.00039	1633831	Cap+	Proteobacteria	Epsilonproteobacteria	0	0	1	4	0	NZ_CP010473
Campylobacter jejuni CJ677CC536	CAJE001.B.00040	1642281	Cap+	Proteobacteria	Epsilonproteobacteria	0	0	1	4	0	NZ_CP010474
Campylobacter jejuni CJ677CC073	CAJE001.B.00041	1672553	Cap+	Proteobacteria	Epsilonproteobacteria	0	0	1	3	0	NZ_CP010475
Campylobacter jejuni CJ677CC521	CAJE001.B.00042	1668425	Cap+	Proteobacteria	Epsilonproteobacteria	0	0	2	3	0	NZ_CP010476
Campylobacter jejuni CJ677CC526	CAJE001.B.00043	1667602	Cap+	Proteobacteria	Epsilonproteobacteria	0	0	1	3	0	NZ_CP010477
Campylobacter jejuni CJ677CC036	CAJE001.B.00044	1665175	Cap+	Proteobacteria	Epsilonproteobacteria	0	0	1	2	0	NZ_CP010479
Campylobacter jejuni CJ677CC524	CAJE001.B.00045	1668335	Cap+	Proteobacteria	Epsilonproteobacteria	0	0	1	5	0	NZ_CP010480
Campylobacter jejuni CJ677CC016	CAJE001.B.00046	1637642	Cap+	Proteobacteria	Epsilonproteobacteria	0	0	1	4	0	NZ_CP010481
Campylobacter jejuni CJ677CC041	CAJE001.B.00047	1636128	Cap+	Proteobacteria	Epsilonproteobacteria	0	0	1	2	0	NZ_CP010482
Campylobacter jejuni CJ677CC535	CAJE001.B.00048	1633693	Cap+	Proteobacteria	Epsilonproteobacteria	0	0	1	4	0	NZ_CP010483
Campylobacter jejuni CJ677CC092	CAJE001.B.00049	1632718	Cap+	Proteobacteria	Epsilonproteobacteria	0	0	1	4	0	NZ_CP010488
Campylobacter jejuni CJ677CC530	CAJE001.B.00050	1649284	Cap+	Proteobacteria	Epsilonproteobacteria	0	0	2	2	0	NZ_CP010489
Campylobacter jejuni CJ677CC532	CAJE001.B.00051	1643038	Cap+	Proteobacteria	Epsilonproteobacteria	0	0	1	5	0	NZ_CP010490
Campylobacter jejuni CJ677CC529	CAJE001.B.00052	1631266	Cap+	Proteobacteria	Epsilonproteobacteria	0	0	1	4	0	NZ_CP010491
Campylobacter jejuni CJ677CC062	CAJE001.B.00054	1644975	Cap+	Proteobacteria	Epsilonproteobacteria	0	0	1	5	0	NZ_CP010493
Campylobacter jejuni CJ677CC059	CAJE001.B.00055	1632509	Cap+	Proteobacteria	Epsilonproteobacteria	0	0	1	4	0	NZ_CP010494
Campylobacter jejuni CJ677CC032	CAJE001.B.00056	1675989	Cap+	Proteobacteria	Epsilonproteobacteria	0	0	1	2	0	NZ_CP010496
Campylobacter jejuni CJ677CC033	CAJE001.B.00057	1634109	Cap+	Proteobacteria	Epsilonproteobacteria	0	0	1	3	0	NZ_CP010497
Campylobacter jejuni CJ677CC537	CAJE001.B.00058	1633145	Cap+	Proteobacteria	Epsilonproteobacteria	0	0	1	3	0	NZ_CP010498
Campylobacter jejuni CJ677CC542	CAJE001.B.00059	1633596	Cap+	Proteobacteria	Epsilonproteobacteria	0	0	1	3	0	NZ_CP010499
Campylobacter jejuni CJ677CC528	CAJE001.B.00060	1645188	Cap+	Proteobacteria	Epsilonproteobacteria	0	0	1	5	0	NZ_CP010500
Campylobacter jejuni CJ677CC538	CAJE001.B.00061	1675952	Cap+	Proteobacteria	Epsilonproteobacteria	0	0	2	3	0	NZ_CP010495
Campylobacter jejuni CJ677CC520	CAJE001.B.00062	1679764	Cap+	Proteobacteria	Epsilonproteobacteria	0	0	2	4	0	NZ_CP010501
Campylobacter jejuni CJ677CC014	CAJE001.B.00063	1671231	Cap+	Proteobacteria	Epsilonproteobacteria	0	0	2	3	0	NZ_CP010502
Campylobacter jejuni CJ677CC039	CAJE001.B.00064	1635627	Cap+	Proteobacteria	Epsilonproteobacteria	0	0	1	4	0	NZ_CP010503
Campylobacter jejuni CJ677CC085	CAJE001.B.00065	1636377	Cap+	Proteobacteria	Epsilonproteobacteria	0	0	1	3	0	NZ_CP010504
Campylobacter jejuni CJ677CC052	CAJE001.B.00066	1635207	Cap+	Proteobacteria	Epsilonproteobacteria	0	0	1	2	0	NZ_CP010505
Campylobacter jejuni CJ677CC527	CAJE001.B.00067	1643938	Cap+	Proteobacteria	Epsilonproteobacteria	0	0	1	5	0	NZ_CP010506
Campylobacter jejuni CJ677CC078	CAJE001.B.00068	1631373	Cap+	Proteobacteria	Epsilonproteobacteria	0	0	1	4	0	NZ_CP010507
Campylobacter jejuni CJ677CC523	CAJE001.B.00069	1667224	Cap+	Proteobacteria	Epsilonproteobacteria	0	0	2	3	0	NZ_CP010508
Campylobacter jejuni CJ677CC540	CAJE001.B.00070	1636490	Cap+	Proteobacteria	Epsilonproteobacteria	0	0	1	3	0	NZ_CP010509
Campylobacter jejuni CJ677CC040	CAJE001.B.00071	1640646	Cap+	Proteobacteria	Epsilonproteobacteria	0	0	1	4	0	NZ_CP010510
Campylobacter jejuni CJ677CC061	CAJE001.B.00072	1635130	Cap+	Proteobacteria	Epsilonproteobacteria	0	0	1	4	0	NZ_CP010511
Campylobacter jejuni CJ677CC539	CAJE001.B.00073	1636223	Cap-	Proteobacteria	Epsilonproteobacteria	0	0	1	2	0	NZ_CP010457
Campylobacter jejuni CJ677CC533	CAJE001.B.00074	1657054	Cap+	Proteobacteria	Epsilonproteobacteria	0	0	3	3	0	NZ_CP010458
Campylobacter jejuni CJ677CC047	CAJE001.B.00075	1635237	Cap+	Proteobacteria	Epsilonproteobacteria	0	0	1	4	0	NZ_CP010459
Campylobacter jejuni CJ677CC058	CAJE001.B.00076	1632612	Cap+	Proteobacteria	Epsilonproteobacteria	0	0	1	4	0	NZ_CP010460
Campylobacter jejuni CJ677CC013	CAJE001.B.00077	1642694	Cap+	Proteobacteria	Epsilonproteobacteria	0	0	1	5	0	NZ_CP010461
Campylobacter jejuni CJ677CC100	CAJE001.B.00078	1669148	Cap+	Proteobacteria	Epsilonproteobacteria	0	0	1	3	0	NZ_CP010462
Campylobacter jejuni CJ677CC522	CAJE001.B.00079	1642497	Cap+	Proteobacteria	Epsilonproteobacteria	0	0	1	4	0	NZ_CP010463
Campylobacter jejuni CJ677CC094	CAJE001.B.00080	1641119	Cap+	Proteobacteria	Epsilonproteobacteria	0	0	1	4	0	NZ_CP010464
Campylobacter jejuni CJ677CC008	CAJE001.B.00081	1624545	Cap+	Proteobacteria	Epsilonproteobacteria	0	0	1	3	0	NZ_CP010465
Campylobacter jejuni CJ677CC541	CAJE001.B.00082	1634189	Cap+	Proteobacteria	Epsilonproteobacteria	0	0	1	3	0	NZ_CP010466
Campylobacter jejuni CJ677CC024	CAJE001.B.00083	1661567	Cap+	Proteobacteria	Epsilonproteobacteria	0	0	1	3	0	NZ_CP010467
Campylobacter jejuni CJ677CC064	CAJE001.B.00084	1645157	Cap+	Proteobacteria	Epsilonproteobacteria	0	0	1	4	0	NZ_CP010468
Campylobacter jejuni CJ677CC525	CAJE001.B.00085	1642039	Cap+	Proteobacteria	Epsilonproteobacteria	0	0	1	4	0	NZ_CP010469
Campylobacter jejuni CJ677CC026	CAJE001.B.00086	1635709	Cap+	Proteobacteria	Epsilonproteobacteria	0	0	1	3	0	NZ_CP010470
Campylobacter jejuni CJ677CC034	CAJE001.B.00087	1637207	Cap+	Proteobacteria	Epsilonproteobacteria	0	0	1	2	0	NZ_CP010484
Campylobacter jejuni CJ677CC086	CAJE001.B.00088	1629790	Cap+	Proteobacteria	Epsilonproteobacteria	0	0	1	2	0	NZ_CP010485
Campylobacter jejuni CJ677CC095	CAJE001.B.00089	1628907	Cap+	Proteobacteria	Epsilonproteobacteria	0	0	1	3	0	NZ_CP010486
Campylobacter jejuni CJ677CC012	CAJE001.B.00090	1633951	Cap+	Proteobacteria	Epsilonproteobacteria	0	0	1	3	0	NZ_CP010487
Campylobacter jejuni RM3194	CAJE001.B.00091	1732262	Cap+	Proteobacteria	Epsilonproteobacteria	0	1	0	5	0	NZ_CP014344 NZ_CP014345
Campylobacter jejuni OD267	CAJE001.B.00092	1826322	Cap+	Proteobacteria	Epsilonproteobacteria	0	2	2	1	0	NZ_CP014744 NZ_CP014745 NZ_CP014746
Campylobacter jejuni WP2202	CAJE001.B.00093	1801450	Cap+	Proteobacteria	Epsilonproteobacteria	0	1	1	4	0	NZ_CP014742 NZ_CP014743
Campylobacter jejuni subsp. jejuni RM1285	CAJE001.B.00094	1675112	Cap+	Proteobacteria	Epsilonproteobacteria	0	0	0	5	0	NZ_CP015209
Campylobacter jejuni subsp. jejuni 14980A	CAJE001.B.00095	1759887	Cap+	Proteobacteria	Epsilonproteobacteria	0	1	0	5	0	NZ_CP017029 NZ_CP017030
Campylobacter jejuni subsp. jejuni MTVDSCj07	CAJE001.B.00096	1652714	Cap+	Proteobacteria	Epsilonproteobacteria	0	0	0	4	0	NZ_CP017031
Campylobacter jejuni subsp. jejuni MTVDSCj13	CAJE001.B.00097	1684409	Cap+	Proteobacteria	Epsilonproteobacteria	0	0	1	7	0	NZ_CP017032
Campylobacter jejuni subsp. jejuni MTVDSCj16	CAJE001.B.00098	1785310	Cap+	Proteobacteria	Epsilonproteobacteria	0	0	1	4	0	NZ_CP017033
Campylobacter jejuni subsp. jejuni str. RM3420	CAJE001.B.00099	1666780	Cap+	Proteobacteria	Epsilonproteobacteria	0	0	1	6	0	NZ_CP017456
Campylobacter jejuni FJ3124	CAJE001.B.00100	1694324	Cap+	Proteobacteria	Epsilonproteobacteria	0	0	1	6	0	NZ_CP017862
Campylobacter jejuni TS1218	CAJE001.B.00101	1805673	Cap+	Proteobacteria	Epsilonproteobacteria	0	1	1	4	0	NZ_CP017860 NZ_CP017861
Campylobacter jejuni IF1100	CAJE001.B.00102	1749380	Cap+	Proteobacteria	Epsilonproteobacteria	0	1	2	6	0	NZ_CP017863 NZ_CP017864
Campylobacter jejuni subsp. jejuni M129	CAJE001.B.00103	1801315	Cap+	Proteobacteria	Epsilonproteobacteria	0	1	1	8	0	NZ_CP007749 NZ_CP007750
Candidatus Kinetoplastibacterium blastocrithidii (ex Angomonas deanei ATCC 30255)	CAKI001.B.00001	820037	Cap-	Proteobacteria	Betaproteobacteria	0	0	0	0	0	NC_019814
Candidatus Kinetoplastibacterium blastocrithidii TCC012E	CAKI001.B.00002	820029	Cap-	Proteobacteria	Betaproteobacteria	0	0	0	0	0	NC_020285
Candidatus Kinetoplastibacterium crithidii (ex Angomonas deanei ATCC 30255)	CAKI002.B.00001	821813	Cap-	Proteobacteria	Betaproteobacteria	0	0	0	0	0	NC_019815
Candidatus Kinetoplastibacterium crithidii TCC036E	CAKI002.B.00002	821930	Cap-	Proteobacteria	Betaproteobacteria	0	0	0	0	0	NC_020283
Candidatus Kinetoplastibacterium desouzaii TCC079E	CAKI003.B.00001	833125	Cap-	Proteobacteria	Betaproteobacteria	0	0	0	0	0	NC_020294
Candidatus Kinetoplastibacterium galatii TCC219	CAKI004.B.00001	822140	Cap-	Proteobacteria	Betaproteobacteria	0	0	0	0	0	NC_020284
Candidatus Kinetoplastibacterium oncopeltii TCC290E	CAKI005.B.00001	810172	Cap-	Proteobacteria	Betaproteobacteria	0	0	0	0	0	NC_020299
Candidatus Korarchaeum cryptofilum OPF8	CAKO001.B.00001	1590757	Cap-	Candidatus Korarchaeota	Candidatus Korarchaeum.	0	0	0	0	0	NC_010482
Candidatus Koribacter versatilis Ellin345	CAKO002.B.00001	5650368	Cap+	Acidobacteria	Acidobacteriales	0	0	2	3	0	NC_008009
Caldicellulosiruptor kronotskyensis 2002	CAKR001.B.00001	2843785	Cap-	Firmicutes	Clostridia	0	0	0	1	14	NC_014720
Caldicellulosiruptor kristjanssonii I77R1B	CAKR002.B.00001	2802443	Cap-	Firmicutes	Clostridia	0	1	1	5	49	NC_014721 NC_014719
Caldisphaera lagunensis DSM 15908	CALA001.B.00001	1546846	Cap-	Crenarchaeota	Thermoprotei	0	0	0	0	0	NC_019791
Campylobacter lari RM2100	CALA002.B.00001	1571661	Cap+	Proteobacteria	Epsilonproteobacteria	0	1	1	3	0	NC_012039 NC_012040
Campylobacter lari subsp. concheus LMG 11760	CALA002.B.00002	1502102	Cap+	Proteobacteria	Epsilonproteobacteria	0	0	0	1	0	NZ_CP007771
Campylobacter lari NCTC 11845	CALA002.B.00003	1791508	Cap+	Proteobacteria	Epsilonproteobacteria	0	0	0	2	0	NZ_CP007775
Campylobacter lari CCUG 22395	CALA002.B.00004	1523028	Cap+	Proteobacteria	Epsilonproteobacteria	0	0	0	3	0	NZ_CP007776
Campylobacter lari RM16701	CALA002.B.00005	1516455	Cap+	Proteobacteria	Epsilonproteobacteria	0	0	0	7	0	NZ_CP007777
Campylobacter lari RM16712	CALA002.B.00006	1565009	Cap+	Proteobacteria	Epsilonproteobacteria	0	0	0	4	0	NZ_CP007778
Campylobacter lari Slaughter Beach	CALA002.B.00007	1563032	Cap+	Proteobacteria	Epsilonproteobacteria	0	0	0	2	0	NZ_CP011372
Caldicellulosiruptor lactoaceticus 6A	CALA003.B.00001	2674809	Cap-	Firmicutes	Clostridia	0	0	0	2	40	NC_015949
Candidatus Liberibacter americanus str. Sao Paulo	CALI001.B.00001	1195201	Cap-	Proteobacteria	Alphaproteobacteria	0	0	0	0	0	NC_022793
Candidatus Liberibacter africanus PTSAPSY	CALI002.B.00001	1192232	Cap-	Proteobacteria	Alphaproteobacteria	0	0	0	0	0	NZ_CP004021
Candidatus Liberibacter asiaticus str. psy62	CALI003.B.00001	1227328	Cap-	Proteobacteria	Alphaproteobacteria	0	0	0	0	0	NC_012985
Candidatus Liberibacter asiaticus str. gxpsy	CALI003.B.00002	1268237	Cap-	Proteobacteria	Alphaproteobacteria	0	0	0	0	0	NC_020549
Candidatus Liberibacter asiaticus A4	CALI003.B.00003	1233514	Cap-	Proteobacteria	Alphaproteobacteria	0	0	0	0	0	NZ_CP010804
Candidatus Liberibacter asiaticus str. Ishi-1 DNA	CALI003.B.00004	1190853	Cap-	Proteobacteria	Alphaproteobacteria	0	0	0	0	0	NZ_AP014595
Candidatus Liberibacter solanacearum CLso-ZC1	CALI004.B.00001	1258278	Cap-	Proteobacteria	Alphaproteobacteria	0	0	0	0	0	NC_014774
Carnobacterium maltaromaticum LMA28 complete genome.	CAMA001.B.00001	3650416	Cap+	Firmicutes	Bacilli	0	0	3	1	35	NC_019425
Caldivirga maquilingensis IC-167	CAMA002.B.00001	2077567	Cap-	Crenarchaeota	Thermoprotei	0	0	0	1	0	NC_009954
Candidatus Methanomethylophilus alvus Mx1201	CAME001.B.00001	1666795	Cap-	Euryarchaeota	Thermoplasmata	0	0	0	3	0	NC_020913
Candidatus Methanomassiliicoccus intestinalis Issoire-Mx1	CAME002.B.00001	1931651	Cap-	Euryarchaeota	Thermoplasmata	0	0	0	1	0	NC_021353
Candidatus Methanoplasma termitum MpT1	CAME003.B.00001	1488669	Cap-	Euryarchaeota	Thermoplasmata	0	0	0	2	15	NZ_CP010070
Candidatus Methylopumilus planktonicus Candidatus Methylopumilus planktonicus MMS-2-53	CAME004.B.00001	1356428	Cap-	Proteobacteria	Betaproteobacteria	0	0	0	0	0	NZ_LN827929
Candidatus Methylopumilus turicensis Candidatus Methylopumilus turicensis MMS-10A-171	CAME005.B.00001	1754988	Cap-	Proteobacteria	Betaproteobacteria	0	0	0	1	0	NZ_LN794158
Enterobacteriaceae bacterium symbiont of Paracoccus marginatus isolate MEPMAR	CAMI001.B.00001	352837	Cap-	Proteobacteria	Gammaproteobacteria	0	0	0	0	0	NZ_LN999831
Candidatus Midichloria mitochondrii IricVA	CAMI002.B.00001	1183732	Cap-	Proteobacteria	Alphaproteobacteria	0	0	0	0	0	NC_015722
Candidatus Moranella endobia PCIT	CAMO001.B.00001	538294	Cap-	Proteobacteria	Gammaproteobacteria	0	0	0	0	0	NC_015735
Candidatus Moranella endobia PCVAL	CAMO001.B.00002	538203	Cap-	Proteobacteria	Gammaproteobacteria	0	0	0	0	0	NC_021057
Candidatus Nitrosopumilus sp. AR2	CANI001.B.00001	1690905	Cap-	Thaumarchaeota	Nitrosopumilales	0	0	0	1	0	NC_018656
Ammonia-oxidizing marine archaeon V2	CANI002.B.00001	1232128	Cap-	Thaumarchaeota	unclassified Thaumarchaeota.	0	0	0	1	0	NZ_CP007026
Candidatus Nitrosopumilus sp. NF5	CANI003.B.00001	1803090	Cap-	Thaumarchaeota	Nitrosopumilales	0	0	0	2	0	NZ_CP011070
Thaumarchaeota archaeon SAT1	CANI004.B.00001	1620156	Cap-	Thaumarchaeota	unclassified Thaumarchaeota	0	0	0	2	0	NZ_CP011097
Nitrospira sp. ENR4 NiCh1	CANI005.B.00001	3295117	Cap+	Nitrospirae	Nitrospirales	1	0	0	4	0	NZ_LN885086
Calditerrivibrio nitroreducens DSM 19672	CANI006.B.00001	2216552	Cap-	Deferribacteres	Deferribacterales	0	1	0	3	11	NC_014758 NC_014749
Caldicellulosiruptor obsidiansis OB47	CAOB001.B.00001	2532343	Cap-	Firmicutes	Clostridia	0	0	0	2	20	NC_014392
Capnocytophaga ochracea DSM 7271	CAOC001.B.00001	2612925	Cap-	Bacteroidetes	Flavobacteriia	0	0	1	4	0	NC_013162
Caldicellulosiruptor owensensis OL	CAOW001.B.00001	2428903	Cap-	Firmicutes	Clostridia	0	0	1	3	0	NC_014657
Candidatus Pantoea carbekii DNA	CAPA001.B.00001	1151074	Cap-	Proteobacteria	Gammaproteobacteria	0	0	0	0	0	NC_022547
Candidatus Pantoea carbekii US	CAPA001.B.00002	1196948	Cap-	Proteobacteria	Gammaproteobacteria	0	4	0	0	0	NZ_CP010907 NZ_CP010910 NZ_CP010908 NZ_CP010911 NZ_CP010909
Candidatus Paracaedibacter acanthamoebae isolate PRA3	CAPA002.B.00001	2485110	Cap-	Proteobacteria	Alphaproteobacteria	0	1	1	0	63	NZ_CP008941 NZ_CP008942
Candidatus Pelagibacter sp. IMCC9063	CAPE001.B.00001	1284727	Cap-	Proteobacteria	Alphaproteobacteria	0	0	0	0	0	NC_015380
Candidatus Pelagibacter ubique HTCC1062	CAPE002.B.00001	1308759	Cap-	Proteobacteria	Alphaproteobacteria	0	0	0	0	0	NC_007205
Campylobacter peloridis LMG 23910	CAPE003.B.00001	1762793	Cap+	Proteobacteria	Epsilonproteobacteria	0	2	0	4	0	NZ_CP007766 NZ_CP007767 NZ_CP007768
Candidatus Phytoplasma mali AT complete .	CAPH001.B.00001	601943	Cap-	Tenericutes	Mollicutes	0	0	0	2	0	NC_011047
Candidatus Phytoplasma australiense complete genome.	CAPH002.B.00001	879959	Cap-	Tenericutes	Mollicutes	0	0	0	1	0	NC_010544
Candidatus Portiera aleyrodidarum BT-B	CAPO001.B.00001	358242	Cap-	Proteobacteria	Gammaproteobacteria	0	0	0	0	0	NC_018507
Candidatus Portiera aleyrodidarum BT-QVLC	CAPO001.B.00002	357472	Cap-	Proteobacteria	Gammaproteobacteria	0	0	0	0	0	NC_018618
Candidatus Portiera aleyrodidarum MED (Bemisia tabaci) BT-Q	CAPO001.B.00005	357461	Cap-	Proteobacteria	Gammaproteobacteria	0	0	0	0	0	NZ_CP007563
Candidatus Profftella armatura	CAPR001.B.00001	464857	Cap-	Proteobacteria	Betaproteobacteria	0	1	0	0	0	NC_021885 NC_021886
Candidatus Profftella armatura YCPA	CAPR001.B.00002	463023	Cap-	Proteobacteria	Betaproteobacteria	0	1	0	0	0	NZ_CP012591 NZ_CP012592
Candidatus Puniceispirillum marinum IMCC1322	CAPU001.B.00001	2753527	Cap-	Proteobacteria	Alphaproteobacteria	0	0	0	5	0
Candidatus Rhodoluna planktonica MWH-Dar1	CARH001.B.00001	1424506	Cap-	Actinobacteria	Micrococcales	0	0	0	1	0	NZ_CP015208
Candidatus Riesia pediculicola USDA	CARI001.B.00001	582127	Cap-	Proteobacteria	Gammaproteobacteria	0	1	0	0	0	NC_014109 NC_013962
Candidatus Ruthia magnifica str. Cm (Calyptogena magnifica)	CARU001.B.00001	1160782	Cap-	Proteobacteria	Gammaproteobacteria	0	0	0	0	0	NC_008610
Caldicellulosiruptor saccharolyticus DSM 8903	CASA001.B.00001	2970275	Cap-	Firmicutes	Clostridia	0	0	0	1	58	NC_009437
Caulobacter segnis ATCC 21756	CASE001.B.00001	4655622	Cap+	Proteobacteria	Alphaproteobacteria	0	0	0	1	0	NC_014100
Candidatus Sodalis pierantonius str. SOPE	CASO001.B.00001	4513140	Cap-	Proteobacteria	Gammaproteobacteria	0	0	6	0	0	NZ_CP006568
Solibacter usitatus Ellin6076	CASO002.B.00001	9965640	Cap-	Acidobacteria	Solibacteres	0	0	0	1	52	NC_008536
Campylobacter sp. RM16704	CASP002.B.00001	1557536	Cap+	Proteobacteria	Epsilonproteobacteria	0	0	0	4	0	NZ_CP007769
Carnobacterium sp. 17-4	CASP005.B.00001	2685399	Cap+	Firmicutes	Bacilli	0	1	1	1	0	NC_015391 NC_015390
Calothrix sp. PCC 6303	CASP006.B.00001	6960392	Cap+	Cyanobacteria	Nostocales	0	3	0	6	55
Caulobacter sp. K31	CASP007.B.00001	5889399	Cap+	Proteobacteria	Alphaproteobacteria	0	2	1	4	24	NC_010338 NC_010335 NC_010333
Calothrix sp. PCC 7507	CASP008.B.00001	7023215	Cap+	Cyanobacteria	Nostocales	0	0	0	2	26
Campylobacter subantarcticus LMG 24374	CASU001.B.00001	1782536	Cap+	Proteobacteria	Epsilonproteobacteria	0	0	1	5	0	NZ_CP007772
Campylobacter subantarcticus LMG 24377	CASU001.B.00002	1852995	Cap+	Proteobacteria	Epsilonproteobacteria	0	0	1	5	0	NZ_CP007773
Thermoanaerobacter tengcongensis MB4	CASU002.B.00001	2689445	Cap-	Firmicutes	Clostridia	0	0	0	0	53	NC_003869
Candidatus Symbiobacter mobilis CR	CASY001.B.00001	2991840	Cap+	Proteobacteria	Betaproteobacteria	1	0	0	13	23
Candidatus Tachikawaea gelatinosa DNA	CATA001.B.00001	708439	Cap-	Proteobacteria	Gammaproteobacteria	0	0	0	0	0	NZ_AP014521
Thermodesulfobacteriaceae bacterium TF1 DNA	CATH002.B.00001	1814952	Cap-	Thermodesulfobacteria	Thermodesulfobacteriales	0	0	0	3	0	NZ_AP014945
Campylobacter ureolyticus RIGS 9880	CAUR001.B.00001	1641887	Cap-	Proteobacteria	Epsilonproteobacteria	0	0	1	2	0	NZ_CP012195
Candidatus Vesicomyosocius okutanii HA DNA	CAVE001.B.00001	1022154	Cap-	Proteobacteria	Gammaproteobacteria	0	0	0	0	0	NC_009465
Campylobacter volucris LMG 24379	CAVO001.B.00001	1517949	Cap+	Proteobacteria	Epsilonproteobacteria	0	0	1	3	0	NZ_CP007774
Candidatus Xiphinematobacter sp. Idaho Grape	CAXI001.B.00001	915884	Cap-	Verrucomicrobia	Spartobacteria	0	0	0	0	0	NZ_CP012665
Cellulophaga algicola DSM 14237	CEAL001.B.00001	4888353	Cap+	Bacteroidetes	Flavobacteriia	0	0	0	4	27	NC_014934
Cellulophaga baltica 18	CEBA001.B.00001	4635105	Cap+	Bacteroidetes	Flavobacteriia	0	0	0	2	0	NZ_CP009976
Cellulophaga baltica NN016038	CEBA001.B.00002	4560540	Cap+	Bacteroidetes	Flavobacteriia	0	0	0	1	15	NZ_CP009887
Cellulomonas fimi ATCC 484	CEFI001.B.00001	4266344	Cap+	Actinobacteria	Micrococcales	0	0	0	1	0	NC_015514
Cellulomonas flavigena DSM 20109	CEFL001.B.00001	4123179	Cap+	Actinobacteria	Micrococcales	0	0	0	2	15	NC_014151
[Cellvibrio] gilvus ATCC 13127	CEGI001.B.00001	3526441	Cap-	Actinobacteria	Micrococcales	0	0	1	1	13	NC_015671
Celeribacter indicus P73	CEIN001.B.00001	4969388	Cap+	Proteobacteria	Alphaproteobacteria	0	5	2	4	53	NZ_CP004393 NZ_CP004394 NZ_CP004395 NZ_CP004396 NZ_CP004397 NZ_CP004398
Cellvibrio japonicus Ueda107	CEJA001.B.00001	4576573	Cap+	Proteobacteria	Gammaproteobacteria	1	0	0	1	40	NC_010995
Cellulophaga lytica DSM 7489	CELY001.B.00001	3765936	Cap+	Bacteroidetes	Flavobacteriia	0	0	0	3	0	NC_015167
Cellulophaga lytica HI1	CELY001.B.00002	3824196	Cap-	Bacteroidetes	Flavobacteriia	0	0	0	2	0	NZ_CP009239
Celeribacter marinus IMCC 12053	CEMA001.B.00001	3096705	Cap-	Proteobacteria	Alphaproteobacteria	0	0	3	0	19	NZ_CP012023
Cedecea neteri SSMD04	CENE001.B.00001	4876443	Cap+	Proteobacteria	Gammaproteobacteria	0	0	2	0	15	NZ_CP009451
Cedecea neteri M006	CENE001.B.00002	4965436	Cap+	Proteobacteria	Gammaproteobacteria	0	0	2	0	0	NZ_CP009458
Cedecea neteri ND14a	CENE001.B.00003	4659311	Cap+	Proteobacteria	Gammaproteobacteria	0	0	1	1	0	NZ_CP009459
Cedecea neteri ND14b	CENE001.B.00004	5052868	Cap+	Proteobacteria	Gammaproteobacteria	0	0	1	1	0	NZ_CP009460
Chlamydophila abortus S26/3	CHAB001.B.00001	1144377	Cap-	Chlamydiae	Chlamydiales	0	0	0	0	0	NC_004552
Chlamydophila abortus CAAB7	CHAB001.B.00002	1144467	Cap-	Chlamydiae	Chlamydiales	0	0	0	0	0	NZ_LN554882
Chlamydophila abortus 1H	CHAB001.B.00003	1144467	Cap-	Chlamydiae	Chlamydiales	0	0	0	0	0	NZ_LN554883
Chloroflexus aggregans DSM 9485	CHAG001.B.00001	4684931	Cap+	Chloroflexi	Chloroflexia	0	0	0	3	13
Chloroflexus aurantiacus J-10-fl	CHAU001.B.00001	5258541	Cap+	Chloroflexi	Chloroflexia	1	0	0	5	0	NC_010175
Chlamydia avium 10DC88	CHAV001.B.00001	1048269	Cap-	Chlamydiae	Chlamydiales	0	1	0	0	0	NZ_CP006571 NZ_CP006572
Chlamydophila caviae GPIC	CHCA001.B.00001	1181356	Cap-	Chlamydiae	Chlamydiales	0	1	0	0	0	NC_003361 NC_004720
Chlorobium chlorochromatii CaD3	CHCH001.B.00001	2572079	Cap-	Chlorobi	Chlorobia	0	0	0	12	0
Chondromyces crocatus Cm c5	CHCR001.B.00001	11388132	Cap+	Proteobacteria	Deltaproteobacteria	0	0	1	4	17	NZ_CP012159
Chlamydia felis Fe/C-56 Fe/C-56 DNA	CHFE001.B.00001	1173791	Cap-	Chlamydiae	Chlamydiales	0	1	0	0	0
Chryseobacterium gallinarum DSM 27622	CHGA001.B.00001	4633632	Cap+	Bacteroidetes	Flavobacteriia	0	0	3	2	0	NZ_CP009928
Chlorobium limicola DSM 245	CHLI001.B.00001	2763181	Cap+	Chlorobi	Chlorobia	1	0	0	4	11	NC_010803
Chlorobaculum limnaeum DSM 1677	CHLI002.B.00001	2797276	Cap+	Chlorobi	Chlorobia	0	0	0	6	20	NZ_CP017305
Chlorobium luteolum DSM 273	CHLU001.B.00001	2364842	Cap-	Chlorobi	Chlorobia	0	0	0	1	0
Serratia multitudinisentens RB-25	CHMU001.B.00001	5488183	Cap+	Proteobacteria	Gammaproteobacteria	0	0	1	0	25	NZ_CP007044
Chlamydia muridarum Nigg	CHMU002.B.00001	1080451	Cap-	Chlamydiae	Chlamydiales	0	1	0	0	0	NC_002620 NC_002182
Chlamydia muridarum str. Nigg 2 MCR	CHMU002.B.00002	1072952	Cap-	Chlamydiae	Chlamydiales	0	0	0	0	0	NZ_CP007276
Chlamydia muridarum Nigg3 clone G0.1.1	CHMU002.B.00003	1072952	Cap-	Chlamydiae	Chlamydiales	0	0	0	0	0	NZ_CP009608
Chlamydia muridarum Nigg3 clone G28.38.1	CHMU002.B.00004	1072952	Cap-	Chlamydiae	Chlamydiales	0	0	0	0	0	NZ_CP009609
Chlamydia muridarum Nigg3	CHMU002.B.00005	1072951	Cap-	Chlamydiae	Chlamydiales	0	0	0	0	0	NZ_CP009760
Chlamydia muridarum str. Nigg3 CMUT3-5 Nigg	CHMU002.B.00006	1072951	Cap-	Chlamydiae	Chlamydiales	0	0	0	0	0	NZ_CP006974
Chlamydia muridarum str. Nigg CM972	CHMU002.B.00007	1072952	Cap-	Chlamydiae	Chlamydiales	0	0	0	0	0	NZ_CP006975
Chlorobaculum parvum NCIB 8327	CHPA001.B.00001	2289249	Cap-	Chlorobi	Chlorobia	0	0	0	1	0
Chlamydophila pecorum E58	CHPE001.B.00001	1106197	Cap-	Chlamydiae	Chlamydiales	0	0	0	0	0	NC_015408
Chlamydia pecorum PV3056/3	CHPE001.B.00002	1104552	Cap-	Chlamydiae	Chlamydiales	0	0	0	0	0	NC_022439
Chlorobium phaeovibrioides DSM 265	CHPH001.B.00001	1966858	Cap+	Chlorobi	Chlorobia	0	0	0	2	0
Chlorobium phaeobacteroides DSM 266	CHPH002.B.00001	3133902	Cap+	Chlorobi	Chlorobia	1	0	0	9	48
Chlorobium phaeobacteroides BS1	CHPH002.B.00002	2736403	Cap-	Chlorobi	Chlorobia	1	0	0	6	50
Chitinophaga pinensis DSM 2588	CHPI001.B.00001	9127347	Cap+	Bacteroidetes	Chitinophagia	0	0	1	2	21
Chlamydophila pneumoniae CWL029	CHPN001.B.00002	1230230	Cap-	Chlamydiae	Chlamydiales	0	0	0	0	0	NC_000922
Chlamydophila pneumoniae J138 genomic DNA	CHPN001.B.00003	1226565	Cap-	Chlamydiae	Chlamydiales	0	0	0	0	0	NC_002491
Chlamydophila pneumoniae LPCoLN	CHPN001.B.00004	1248550	Cap-	Chlamydiae	Chlamydiales	0	1	0	0	0	NC_017285 NC_017286
Chlamydia pneumoniae Wien1	CHPN001.B.00005	1228125	Cap-	Chlamydiae	Chlamydiales	0	0	0	0	0	NZ_LN846980
Chlamydia pneumoniae Wien3	CHPN001.B.00008	1228576	Cap-	Chlamydiae	Chlamydiales	0	0	0	0	0	NZ_LN847257
Chlamydophila psittaci 6BC	CHPS001.B.00002	1179220	Cap-	Chlamydiae	Chlamydiales	0	1	0	0	0	NC_017287 NC_017288
Chlamydophila psittaci C19/98	CHPS001.B.00003	1169374	Cap-	Chlamydiae	Chlamydiales	0	0	0	0	0	NC_017291
Chlamydophila psittaci 01DC11	CHPS001.B.00004	1172197	Cap-	Chlamydiae	Chlamydiales	0	0	0	0	0	NC_017289
Chlamydophila psittaci 02DC15	CHPS001.B.00005	1172182	Cap-	Chlamydiae	Chlamydiales	0	0	0	0	0	NC_017292
Chlamydophila psittaci 08DC60	CHPS001.B.00006	1172032	Cap-	Chlamydiae	Chlamydiales	0	0	0	0	0	NC_017290
Chlamydia psittaci GR9	CHPS001.B.00008	1147152	Cap-	Chlamydiae	Chlamydiales	0	0	0	0	0	NC_018620
Chlamydia psittaci MN	CHPS001.B.00009	1175981	Cap-	Chlamydiae	Chlamydiales	0	1	0	0	0	NC_018627 NC_018636
Chlamydia psittaci VS225	CHPS001.B.00010	1164938	Cap-	Chlamydiae	Chlamydiales	0	1	0	0	0	NC_018621 NC_018638
Chlamydia psittaci WS/RT/E30	CHPS001.B.00011	1148342	Cap-	Chlamydiae	Chlamydiales	0	1	0	0	0	NC_018622 NC_018640
Chlamydia psittaci M56	CHPS001.B.00012	1168938	Cap-	Chlamydiae	Chlamydiales	0	1	0	0	0	NC_018623 NC_018635
Chlamydia psittaci WC	CHPS001.B.00013	1179818	Cap-	Chlamydiae	Chlamydiales	0	1	0	0	0	NC_018624 NC_018639
Chromohalobacter salexigens DSM 3043	CHSA001.B.00001	3696649	Cap+	Proteobacteria	Gammaproteobacteria	1	0	1	1	0	NC_007963
Chryseobacterium sp. IHB B 10212 IHBB 10212	CHSP001.B.00001	4871648	Cap+	Bacteroidetes	Flavobacteriia	0	2	0	2	0	NZ_CP015199 NZ_CP015200 NZ_CP015201
Chelatococcus sp. CO-6	CHSP002.B.00001	5243734	Cap+	Proteobacteria	Alphaproteobacteria	0	1	1	1	0	NZ_CP012398 NZ_CP012399
Chelativorans sp. BNC1	CHSP004.B.00001	4935185	Cap+	Proteobacteria	Alphaproteobacteria	0	3	3	3	0
Chloroflexus sp. Y-400-fl	CHSP005.B.00001	5268950	Cap+	Chloroflexi	Chloroflexia	1	0	0	5	10	NC_012032
Chlorobium tepidum TLS	CHTE001.B.00001	2154946	Cap-	Chlorobi	Chlorobia	0	0	0	6	0
Chloroherpeton thalassium ATCC 35110	CHTH001.B.00001	3293456	Cap+	Chlorobi	Chlorobia	1	0	1	3	0	NC_011026
Chloracidobacterium thermophilum B 1	CHTH002.B.00001	3695372	Cap-	Acidobacteria	Blastocatellia	0	0	0	8	23
Chroococcidiopsis thermalis PCC 7203	CHTH003.B.00001	6689401	Cap+	Cyanobacteria	Chroococcidiopsidales	0	2	0	8	24
Chlamydia trachomatis D/UW-3/CX	CHTR001.B.00001	1042519	Cap-	Chlamydiae	Chlamydiales	0	0	0	0	0	NC_000117
Chlamydia trachomatis B/TZ1A828/OT	CHTR001.B.00003	1044282	Cap-	Chlamydiae	Chlamydiales	0	0	0	0	0	NC_012687
Chlamydia trachomatis B/Jali20/OT	CHTR001.B.00004	1044352	Cap-	Chlamydiae	Chlamydiales	0	0	0	0	0	NC_012686
Chlamydia trachomatis D-EC	CHTR001.B.00007	1050015	Cap-	Chlamydiae	Chlamydiales	0	1	0	0	0	NC_017434 NC_017435
Chlamydia trachomatis E/150	CHTR001.B.00008	1042996	Cap-	Chlamydiae	Chlamydiales	0	0	0	0	0	NC_017439
Chlamydia trachomatis G/9768	CHTR001.B.00009	1042810	Cap-	Chlamydiae	Chlamydiales	0	0	0	0	0	NC_017429
Chlamydia trachomatis G/11074	CHTR001.B.00011	1042875	Cap-	Chlamydiae	Chlamydiales	0	0	0	0	0	NC_017440
Chlamydia trachomatis E/11023	CHTR001.B.00012	1043025	Cap-	Chlamydiae	Chlamydiales	0	0	0	0	0	NC_017431
Chlamydia trachomatis G/9301	CHTR001.B.00013	1042811	Cap-	Chlamydiae	Chlamydiales	0	0	0	0	0	NC_017432
Chlamydia trachomatis Sweden2	CHTR001.B.00015	1042839	Cap-	Chlamydiae	Chlamydiales	0	0	0	0	0	NC_017441
Chlamydia trachomatis L2c	CHTR001.B.00016	1038313	Cap-	Chlamydiae	Chlamydiales	0	0	0	0	0	NC_015744
Chlamydia trachomatis A2497	CHTR001.B.00017	1051806	Cap-	Chlamydiae	Chlamydiales	0	1	0	0	0	NC_017437 NC_017438
Chlamydia trachomatis E/SW3 complete genome.	CHTR001.B.00019	1042903	Cap-	Chlamydiae	Chlamydiales	0	0	0	0	0	NC_017952
Chlamydia trachomatis F/SW4 complete genome.	CHTR001.B.00020	1042736	Cap-	Chlamydiae	Chlamydiales	0	0	0	0	0	NC_017951
Chlamydia trachomatis E/Bour complete genome.	CHTR001.B.00024	1050091	Cap-	Chlamydiae	Chlamydiales	0	1	0	0	0	NC_020971 NC_020947
Chlamydia trachomatis Ia/SotonIa3 complete genome.	CHTR001.B.00026	1050283	Cap-	Chlamydiae	Chlamydiales	0	1	0	0	0	NC_020940 NC_020989
Chlamydia trachomatis L1/440/LN complete genome.	CHTR001.B.00027	1039261	Cap-	Chlamydiae	Chlamydiales	0	0	0	0	0	NC_020937
Chlamydia trachomatis L1/115 complete genome.	CHTR001.B.00028	1046584	Cap-	Chlamydiae	Chlamydiales	0	1	0	0	0	NC_020929 NC_020951
Chlamydia trachomatis L2b/UCH-2 complete genome.	CHTR001.B.00032	1046337	Cap-	Chlamydiae	Chlamydiales	0	1	0	0	0	NC_020931 NC_020956
Chlamydia trachomatis L2b/795 complete genome.	CHTR001.B.00033	1046220	Cap-	Chlamydiae	Chlamydiales	0	1	0	0	0	NC_020938 NC_020983
Chlamydia trachomatis L2/434/Bu(i)	CHTR001.B.00035	1046341	Cap-	Chlamydiae	Chlamydiales	0	1	0	0	0	NC_021050 NC_021051
Chlamydia trachomatis L2/434/Bu(f)	CHTR001.B.00036	1046341	Cap-	Chlamydiae	Chlamydiales	0	1	0	0	0	NC_021052 NC_021049
Chlamydia trachomatis RC-F(s)/852	CHTR001.B.00039	1083893	Cap-	Chlamydiae	Chlamydiales	0	0	0	0	0	NC_021888
Chlamydia trachomatis RC-J/943	CHTR001.B.00040	1038797	Cap-	Chlamydiae	Chlamydiales	0	0	0	0	0	NC_021896
Chlamydia trachomatis RC-J/953	CHTR001.B.00041	1038792	Cap-	Chlamydiae	Chlamydiales	0	0	0	0	0	NC_021889
Chlamydia trachomatis RC-L2(s)/3	CHTR001.B.00042	1046171	Cap-	Chlamydiae	Chlamydiales	0	0	0	0	0	NC_021897
Chlamydia trachomatis RC-F(s)/342	CHTR001.B.00043	1083842	Cap-	Chlamydiae	Chlamydiales	0	0	0	0	0	NC_021890
Chlamydia trachomatis RC-J(s)/122	CHTR001.B.00044	1061854	Cap-	Chlamydiae	Chlamydiales	0	0	0	0	0	NC_021891
Chlamydia trachomatis RC-J/966	CHTR001.B.00045	1038839	Cap-	Chlamydiae	Chlamydiales	0	0	0	0	0	NC_021898
Chlamydia trachomatis J/6276tet1	CHTR001.B.00046	1080953	Cap-	Chlamydiae	Chlamydiales	0	0	0	0	0	NC_021892
Chlamydia trachomatis RC-J/971	CHTR001.B.00047	1038442	Cap-	Chlamydiae	Chlamydiales	0	0	0	0	0	NC_021899
Chlamydia trachomatis RC-L2/55	CHTR001.B.00048	1038870	Cap-	Chlamydiae	Chlamydiales	0	0	0	0	0	NC_021893
Chlamydia trachomatis C/TW-3	CHTR001.B.00049	1051055	Cap-	Chlamydiae	Chlamydiales	0	1	0	0	0	NC_023060 NC_023057
Chlamydia trachomatis F/6-94	CHTR001.B.00051	1042767	Cap-	Chlamydiae	Chlamydiales	0	0	0	0	0	NC_022118
Chlamydia trachomatis D/13-96	CHTR001.B.00053	1042752	Cap-	Chlamydiae	Chlamydiales	0	0	0	0	0	NC_022119
Chlamydia trachomatis J/31-98	CHTR001.B.00054	1043207	Cap-	Chlamydiae	Chlamydiales	0	0	0	0	0	NC_022121
Chlamydia trachomatis E-160	CHTR001.B.00062	1050509	Cap-	Chlamydiae	Chlamydiales	0	1	0	0	0	NZ_CP015296 NZ_CP015297
Chlamydia trachomatis E-547	CHTR001.B.00063	1050505	Cap-	Chlamydiae	Chlamydiales	0	1	0	0	0	NZ_CP015298 NZ_CP015299
Chlamydia trachomatis E-8873	CHTR001.B.00064	1050210	Cap-	Chlamydiae	Chlamydiales	0	1	0	0	0	NZ_CP015300 NZ_CP015301
Chromobacterium vaccinii 21-1	CHVA001.B.00001	5041230	Cap+	Proteobacteria	Betaproteobacteria	0	0	1	0	0	NZ_CP017707
Chromobacterium violaceum ATCC 12472	CHVI001.B.00001	4751080	Cap-	Proteobacteria	Betaproteobacteria	0	0	2	0	0
Citrobacter amalonaticus Y19	CIAM001.B.00001	5875351	Cap+	Proteobacteria	Gammaproteobacteria	0	1	4	3	29	NZ_CP011132 NZ_CP011133
Citrobacter freundii CFNIH1	CIFR001.B.00001	5371331	Cap+	Proteobacteria	Gammaproteobacteria	2	1	5	1	48	NZ_CP007557 NZ_CP007558
Citrobacter freundii CAV1741	CIFR001.B.00003	5390649	Cap+	Proteobacteria	Gammaproteobacteria	1	6	5	2	53	NZ_CP011657 NZ_CP011656 NZ_CP011655 NZ_CP011654 NZ_CP011653 NZ_CP011652 NZ_CP011651
Citrobacter freundii P10159	CIFR001.B.00004	5080321	Cap+	Proteobacteria	Gammaproteobacteria	0	0	4	3	36	NZ_CP012554
Citrobacter freundii B38	CIFR001.B.00005	5557564	Cap+	Proteobacteria	Gammaproteobacteria	2	3	7	6	33	NZ_CP016762 NZ_CP016764 NZ_CP016763 NZ_CP016765
Citrobacter koseri ATCC BAA-895	CIKO001.B.00001	4735357	Cap+	Proteobacteria	Gammaproteobacteria	0	2	1	1	0
Citrobacter rodentium ICC168	CIRO001.B.00001	5444283	Cap+	Proteobacteria	Gammaproteobacteria	0	3	6	1	98	NC_013716 NC_013717 NC_013718 NC_013719
Citrobacter sp. FDAARGOS_156	CISP002.B.00001	4727434	Cap+	Proteobacteria	Gammaproteobacteria	0	0	2	1	0	NZ_CP014030
Clostridium acetobutylicum ATCC 824	CLAC001.B.00001	4132880	Cap+	Firmicutes	Clostridia	0	1	1	2	0	NC_003030 NC_001988
Clostridium acetobutylicum EA 2018	CLAC001.B.00002	4132226	Cap+	Firmicutes	Clostridia	0	1	1	3	0	NC_017295 NC_017296
Clostridium acidurici 9a	CLAC002.B.00001	3108248	Cap-	Firmicutes	Clostridia	0	1	0	3	11
Clostridium aceticum DSM 1496	CLAC003.B.00001	4207037	Cap-	Firmicutes	Clostridia	0	1	3	2	15	NZ_CP009687 NZ_CP009688
Clostridium autoethanogenum DSM 10061	CLAU001.B.00001	4352205	Cap+	Firmicutes	Clostridia	0	0	2	3	0	NC_022592
Clostridium beijerinckii NCIMB 8052	CLBE001.B.00001	6000632	Cap+	Firmicutes	Clostridia	0	0	2	3	0	NC_009617
Clostridium beijerinckii ATCC 35702	CLBE001.B.00002	5999050	Cap+	Firmicutes	Clostridia	0	0	2	3	0	NZ_CP006777
Clostridium bornimense replicon M2/40_rep1	CLBO001.B.00001	3617025	Cap+	Firmicutes	Clostridia	0	0	2	5	12	NZ_HG917868 NZ_HG917869
Clostridium botulinum A str. Hall	CLBO002.B.00002	3760560	Cap+	Firmicutes	Clostridia	0	0	0	5	0	NC_009698
Clostridium botulinum B1 str. Okra	CLBO002.B.00004	4107013	Cap+	Firmicutes	Clostridia	0	1	3	3	0	NC_010516 NC_010379
Clostridium botulinum A3 str. Loch Maree	CLBO002.B.00005	4259691	Cap+	Firmicutes	Clostridia	0	1	2	4	0	NC_010520 NC_010418
Clostridium botulinum E3 str. Alaska E43	CLBO002.B.00007	3659644	Cap+	Firmicutes	Clostridia	0	0	3	2	0	NC_010723
Clostridium botulinum A2 str. Kyoto	CLBO002.B.00009	4155278	Cap+	Firmicutes	Clostridia	0	0	3	2	0	NC_012563
Clostridium botulinum F str. 230613	CLBO002.B.00011	4010614	Cap+	Firmicutes	Clostridia	0	1	2	2	0	NC_017297 NC_017298
Clostridium botulinum BKT015925	CLBO002.B.00012	3207592	Cap+	Firmicutes	Clostridia	0	5	3	1	72	NC_015425 NC_015417 NC_015426 NC_015418 NC_015427 NC_015419
Clostridium botulinum H04402 065	CLBO002.B.00013	3919740	Cap+	Firmicutes	Clostridia	0	0	2	2	0	NC_017299
Clostridium botulinum B str. Eklund 17B(NRP)	CLBO002.B.00014	3829198	Cap-	Firmicutes	Clostridia	0	1	5	1	0	NC_018648 NC_018653
Clostridium butyricum KNU-L09 1	CLBU001.B.00001	4627894	Cap+	Firmicutes	Clostridia	0	0	3	3	13	NZ_CP013252 NZ_CP013489
Clostridium butyricum TOA 1	CLBU001.B.00003	4597202	Cap+	Firmicutes	Clostridia	0	1	3	3	12	NZ_CP014704 NZ_CP014705 NZ_CP014706
Clostridium cellulovorans 743B	CLCE001.B.00001	5262222	Cap-	Firmicutes	Clostridia	0	0	4	2	36	NC_014393
Clostridium cellulolyticum H10	CLCE002.B.00001	4068724	Cap-	Firmicutes	Clostridia	0	0	5	1	57
[Clostridium] cellulosi DG5	CLCE003.B.00001	2229578	Cap-	Firmicutes	Clostridia	0	0	1	1	0	NZ_LM995447
Clostridium clariflavum DSM 19732	CLCL001.B.00001	4897678	Cap+	Firmicutes	Clostridia	0	0	2	6	0	NC_016627
Peptoclostridium difficile 630	CLDI001.B.00001	4298133	Cap-	Firmicutes	Clostridia	0	1	2	2	0	NC_009089 NC_008226
Clostridium difficile complete genome	CLDI001.B.00003	4047729	Cap-	Firmicutes	Clostridia	0	0	1	1	20	NC_017174
Peptoclostridium difficile 08ACD0030	CLDI001.B.00006	4167076	Cap-	Firmicutes	Clostridia	0	0	1	4	0	NZ_CP010888
Clostridium formicaceticum ATCC 27076	CLFO001.B.00001	4586755	Cap+	Firmicutes	Clostridia	0	0	4	5	43	NZ_CP017603
Clostridium kluyveri NBRC 12016 DNA	CLKL001.B.00001	3955303	Cap-	Firmicutes	Clostridia	0	1	6	1	12	NC_011837 NC_011836
Clostridium kluyveri DSM 555	CLKL001.B.00002	4023800	Cap-	Firmicutes	Clostridia	0	1	6	1	11	NC_009706 NC_009466
Clostridium lentocellum DSM 5427	CLLE001.B.00001	4714237	Cap-	Firmicutes	Clostridia	0	0	6	4	22	NC_015275
Clostridium ljungdahlii DSM 13528	CLLJ001.B.00001	4630065	Cap+	Firmicutes	Clostridia	0	0	4	1	0
Clavibacter michiganensis subsp. michiganensis NCPPB 382	CLMI001.B.00001	3395237	Cap-	Actinobacteria	Micrococcales	0	2	0	0	0	NC_009480 NC_009479 NC_009478
Clavibacter michiganensis subsp. sepedonicus	CLMI001.B.00002	3403786	Cap-	Actinobacteria	Micrococcales	0	2	0	0	0	NC_010407 NC_010408 NC_010399
Clavibacter michiganensis subsp. insidiosus R1-1	CLMI001.B.00004	3408062	Cap-	Actinobacteria	Micrococcales	0	3	0	0	27	NZ_CP011043 NZ_CP011046 NZ_CP011045 NZ_CP011044
Clavibacter michiganensis PF008	CLMI001.B.00005	3241713	Cap-	Actinobacteria	Micrococcales	0	2	1	1	0	NZ_CP012573 NZ_CP012575 NZ_CP012574
Clostridium novyi NT	CLNO001.B.00001	2547720	Cap+	Firmicutes	Clostridia	0	0	1	4	23	NC_008593
Clostridium pasteurianum BC1	CLPA001.B.00001	5044100	Cap+	Firmicutes	Clostridia	0	1	8	1	23	NC_021182 NC_021183
Clostridium pasteurianum NRRL B-598	CLPA001.B.00002	6186879	Cap+	Firmicutes	Clostridia	0	0	2	1	31	NZ_CP011966
Clostridium pasteurianum DSM 525 = ATCC 6013	CLPA001.B.00003	4351893	Cap+	Firmicutes	Clostridia	0	0	3	5	34	NZ_CP009267
Clostridium pasteurianum DSM 525 = ATCC 6013	CLPA001.B.00004	4352101	Cap+	Firmicutes	Clostridia	0	0	3	5	34	NZ_CP009268
Clostridium pasteurianum M150B	CLPA001.B.00006	4351863	Cap+	Firmicutes	Clostridia	0	0	3	5	37	NZ_CP013019
Clostridium perfringens str. 13 DNA	CLPE001.B.00001	3085740	Cap-	Firmicutes	Clostridia	0	1	1	1	0	NC_003366 NC_003042
Clostridium perfringens ATCC 13124	CLPE001.B.00002	3256683	Cap+	Firmicutes	Clostridia	0	0	2	5	0	NC_008261
Clostridium perfringens FORC_003	CLPE001.B.00003	3395109	Cap-	Firmicutes	Clostridia	0	1	2	1	0	NZ_CP009557 NZ_CP009558
Clostridium perfringens JP55	CLPE001.B.00004	3571229	Cap+	Firmicutes	Clostridia	0	5	1	5	12	NZ_CP010993 NZ_CP013041 NZ_CP013043 NZ_CP013044 NZ_CP013042 NZ_CP013045
Clostridium perfringens JP838	CLPE001.B.00005	4070811	Cap-	Firmicutes	Clostridia	0	4	5	2	0	NZ_CP010994 NZ_CP013615 NZ_CP013040 NZ_CP013039 NZ_CP013038
Clostridium perfringens FORC_025	CLPE001.B.00006	3343822	Cap-	Firmicutes	Clostridia	0	0	3	3	0	NZ_CP013101
Cloacibacillus porcorum CL-84	CLPO001.B.00001	3585187	Cap-	Synergistetes	Synergistia	0	0	2	1	22	NZ_CP016757
Clostridium saccharobutylicum DSM 13864	CLSA001.B.00001	5107814	Cap+	Firmicutes	Clostridia	0	0	4	5	31	NC_022571
Clostridium saccharoperbutylacetonicum N1-4(HMT)	CLSA002.B.00001	6666445	Cap+	Firmicutes	Clostridia	0	1	3	1	13
Clostridium saccharolyticum WM1	CLSA003.B.00001	4662871	Cap-	Firmicutes	Clostridia	0	0	4	0	10	NC_014376
Clostridium scatologenes ATCC 25775	CLSC001.B.00001	5749410	Cap-	Firmicutes	Clostridia	0	0	5	4	0	NZ_CP009933
Clostridium sp. SY8519 DNA	CLSP001.B.00001	2835737	Cap+	Firmicutes	Clostridia	0	0	1	3	15	NC_015737
Clostridium sporogenes NCIMB 10696	CLSP002.B.00001	4141984	Cap+	Firmicutes	Clostridia	0	0	1	2	0	NZ_CP009225
Clostridium sporogenes DSM 795	CLSP002.B.00002	4142990	Cap+	Firmicutes	Clostridia	0	0	1	2	0	NZ_CP011663
Clostridium sp. BNL1100	CLSP003.B.00001	4613747	Cap-	Firmicutes	Clostridia	0	0	4	2	0
Clostridium stercorarium subsp. stercorarium DSM 8532	CLST001.B.00001	2974379	Cap-	Firmicutes	Clostridia	0	0	1	2	21	NC_020134
Clostridium stercorarium subsp. stercorarium DSM 8532	CLST001.B.00002	2970010	Cap-	Firmicutes	Clostridia	0	0	1	2	20	NC_020887
[Clostridium] stercorarium subsp. thermolacticum DSM 2910	CLST001.B.00003	3035622	Cap-	Firmicutes	Clostridia	0	0	1	4	32	NZ_CP014672
[Clostridium] stercorarium subsp. leptospartum DSM 9219	CLST001.B.00004	3148357	Cap-	Firmicutes	Clostridia	0	0	1	4	46	NZ_CP014673
Clostridium taeniosporum 1/k	CLTA001.B.00001	3503541	Cap+	Firmicutes	Clostridia	0	3	2	3	24	NZ_CP017253 NZ_CP017256 NZ_CP017255 NZ_CP017254
Clostridium tetani E88	CLTE001.B.00001	2873333	Cap-	Firmicutes	Clostridia	0	1	2	4	0	NC_004557 NC_004565
Clostridium tetani 12124569 main	CLTE001.B.00002	2865850	Cap-	Firmicutes	Clostridia	0	1	1	3	0	NC_022777 NC_022778
Clostridium tyrobutyricum KCTC 5387	CLTY001.B.00001	3134437	Cap+	Firmicutes	Clostridia	0	1	2	2	22	NZ_CP014170 NZ_CP014171
Coraliomargarita akajimensis DSM 45221	COAK001.B.00001	3750771	Cap+	Verrucomicrobia	Opitutae	1	0	0	2	0	NC_014008
Collimonas arenae Cal35	COAR001.B.00001	5644972	Cap+	Proteobacteria	Betaproteobacteria	0	1	2	3	0	NZ_CP009962 NZ_CP009963
Collimonas arenae Ter10	COAR001.B.00002	4723987	Cap+	Proteobacteria	Betaproteobacteria	0	0	0	0	0	NZ_CP013233
Collimonas arenae Ter282	COAR001.B.00003	4709377	Cap+	Proteobacteria	Betaproteobacteria	0	0	0	1	0	NZ_CP013235
Corynebacterium argentoratense DSM 44202	COAR002.B.00001	2031902	Cap-	Actinobacteria	Corynebacteriales	0	0	2	1	0	NC_022198
Corynebacterium atypicum R2070	COAT001.B.00001	2359448	Cap-	Actinobacteria	Corynebacteriales	0	1	3	3	0	NZ_CP008944 NZ_CP008945
Corynebacterium aurimucosum ATCC 700975	COAU001.B.00001	2819226	Cap-	Actinobacteria	Corynebacteriales	0	1	1	4	0	NC_012590 NC_010813
Comamonadaceae bacterium A1 DNA	COBA001.B.00001	2574013	Cap-	Proteobacteria	Betaproteobacteria	1	0	0	9	0	NZ_AP014568
Comamonadaceae bacterium B1 DNA	COBA002.B.00001	2623236	Cap-	Proteobacteria	Betaproteobacteria	0	1	1	5	0	NZ_AP014569 NZ_AP014570
Coriobacteriaceae bacterium 68-1-3	COBA003.B.00001	1967093	Cap-	Actinobacteria	Coriobacteriia	0	0	1	1	0	NZ_CP009302
Coxiella burnetii RSA 493	COBU001.B.00001	2032674	Cap-	Proteobacteria	Gammaproteobacteria	0	1	0	0	28	NC_002971 NC_004704
Coxiella burnetii Dugway 5J108-111	COBU001.B.00002	2212937	Cap-	Proteobacteria	Gammaproteobacteria	0	1	0	0	0	NC_009727 NC_009726
Coxiella burnetii RSA 331	COBU001.B.00003	2053744	Cap-	Proteobacteria	Gammaproteobacteria	0	1	0	0	47	NC_010117 NC_010115
Coxiella burnetii CbuG_Q212	COBU001.B.00004	2008870	Cap-	Proteobacteria	Gammaproteobacteria	0	0	0	0	33	NC_011527
Coxiella burnetii CbuK_Q154	COBU001.B.00005	2102380	Cap-	Proteobacteria	Gammaproteobacteria	0	1	0	0	39	NC_011528 NC_011526
Coxiella burnetii Z3055 complete genome.	COBU001.B.00006	1995457	Cap-	Proteobacteria	Gammaproteobacteria	0	0	0	0	13	NZ_LK937696
Coxiella burnetii 3262	COBU001.B.00007	2130797	Cap-	Proteobacteria	Gammaproteobacteria	0	1	0	0	98	NZ_CP013667 NZ_CP013668
Corynebacterium casei LMG S-19264	COCA001.B.00001	3132213	Cap-	Actinobacteria	Corynebacteriales	0	2	1	6	33	NZ_CP004350 NZ_CP004352 NZ_CP004351
Corynebacterium camporealensis DSM 44610	COCA002.B.00001	2451810	Cap-	Actinobacteria	Corynebacteriales	0	0	0	5	0	NZ_CP011311
Corynebacterium callunae DSM 20147	COCA003.B.00001	2928683	Cap+	Actinobacteria	Corynebacteriales	0	2	1	6	0	NC_020506 NC_020553 NC_020523
Corallococcus coralloides DSM 2259	COCO001.B.00001	10080619	Cap+	Proteobacteria	Deltaproteobacteria	0	0	1	4	0	NC_017030
Corynebacterium deserti GIMN1.010	CODE001.B.00001	3033893	Cap-	Actinobacteria	Corynebacteriales	0	2	1	6	13	NZ_CP009220 NZ_CP009221 NZ_CP009222
Corynebacterium diphtheriae NCTC 13129	CODI001.B.00001	2488635	Cap-	Actinobacteria	Corynebacteriales	0	0	2	5	0	NC_002935
Corynebacterium diphtheriae 31A	CODI001.B.00002	2535346	Cap-	Actinobacteria	Corynebacteriales	0	0	2	4	13	NC_016799
Corynebacterium diphtheriae 241	CODI001.B.00003	2426551	Cap-	Actinobacteria	Corynebacteriales	0	0	0	7	0	NC_016782
Corynebacterium diphtheriae INCA 402	CODI001.B.00004	2449071	Cap-	Actinobacteria	Corynebacteriales	0	0	0	6	0	NC_016783
Corynebacterium diphtheriae BH8	CODI001.B.00005	2485519	Cap-	Actinobacteria	Corynebacteriales	1	0	1	6	17	NC_016800
Corynebacterium diphtheriae HC03	CODI001.B.00006	2478364	Cap-	Actinobacteria	Corynebacteriales	0	0	0	6	13	NC_016787
Corynebacterium diphtheriae HC02	CODI001.B.00007	2468612	Cap-	Actinobacteria	Corynebacteriales	0	0	1	6	12	NC_016802
Corynebacterium diphtheriae C7 (beta)	CODI001.B.00008	2499189	Cap-	Actinobacteria	Corynebacteriales	0	0	3	5	0	NC_016801
Corynebacterium diphtheriae HC04	CODI001.B.00009	2484332	Cap-	Actinobacteria	Corynebacteriales	0	0	0	6	11	NC_016788
Corynebacterium diphtheriae CDCE 8392	CODI001.B.00010	2433326	Cap-	Actinobacteria	Corynebacteriales	0	0	1	4	0	NC_016785
Corynebacterium diphtheriae VA01	CODI001.B.00012	2395441	Cap-	Actinobacteria	Corynebacteriales	0	0	0	6	0	NC_016790
Corynebacterium diphtheriae PW8	CODI001.B.00013	2530683	Cap-	Actinobacteria	Corynebacteriales	0	0	1	6	11	NC_016789
Corynebacterium diphtheriae NCTC11397	CODI001.B.00014	2463666	Cap-	Actinobacteria	Corynebacteriales	0	0	2	5	10	NZ_LN831026
Corynebacterium doosanense CAU 212 = DSM 45436	CODO001.B.00001	2698995	Cap-	Actinobacteria	Corynebacteriales	0	1	1	5	22	NZ_CP006764 NZ_CP006765
Corynebacterium efficiens YS-314 DNA	COEF001.B.00001	3219505	Cap-	Actinobacteria	Corynebacteriales	0	2	1	5	60	NC_004369 NC_004320 NC_004319
Coxiella-like endosymbiont CRt	COEN001.B.00001	1733840	Cap-	Proteobacteria	Gammaproteobacteria	0	0	0	0	0	NZ_CP011126
Coxiella endosymbiont of Amblyomma americanum	COEN002.B.00001	656901	Cap-	Proteobacteria	Gammaproteobacteria	0	0	0	0	0	NZ_CP007541
Corynebacterium epidermidicanis DSM 45586	COEP001.B.00001	2692072	Cap-	Actinobacteria	Corynebacteriales	0	0	0	7	0	NZ_CP011541
Corynebacterium falsenii DSM 44353 BL 8171	COFA001.B.00001	2719616	Cap-	Actinobacteria	Corynebacteriales	0	1	3	6	0	NZ_CP007156 NZ_CP007157
Collimonas fungivorans Ter331	COFU001.B.00001	5186898	Cap+	Proteobacteria	Betaproteobacteria	0	0	3	1	0	NC_015856
Collimonas fungivorans Ter6	COFU001.B.00002	5599729	Cap+	Proteobacteria	Betaproteobacteria	0	0	0	2	0	NZ_CP013232
Corynebacterium glyciniphilum AJ 3170	COGL001.B.00001	3568218	Cap+	Actinobacteria	Corynebacteriales	0	1	0	2	0	NZ_CP006842 NZ_CP006843
Corynebacterium glutamicum R DNA	COGL002.B.00001	3363299	Cap-	Actinobacteria	Corynebacteriales	0	1	2	3	0	NC_009342 NC_009343
Corynebacterium glutamicum ATCC 13032	COGL002.B.00002	3309401	Cap+	Actinobacteria	Corynebacteriales	0	0	0	5	13	NC_003450
Corynebacterium glutamicum ATCC 13032	COGL002.B.00003	3282708	Cap+	Actinobacteria	Corynebacteriales	0	0	0	5	14	NC_006958
Corynebacterium glutamicum K051 complete genome	COGL002.B.00004	3309400	Cap+	Actinobacteria	Corynebacteriales	0	0	0	5	13	NC_020519
Corynebacterium glutamicum SCgG1	COGL002.B.00005	3350620	Cap-	Actinobacteria	Corynebacteriales	0	0	0	6	0	NC_021351
Corynebacterium glutamicum SCgG2	COGL002.B.00006	3350619	Cap-	Actinobacteria	Corynebacteriales	0	0	0	6	0	NC_021352
Corynebacterium glutamicum MB001	COGL002.B.00007	3079253	Cap+	Actinobacteria	Corynebacteriales	0	0	0	4	14	NC_022040
Corynebacterium glutamicum ATCC 21831	COGL002.B.00008	3192886	Cap-	Actinobacteria	Corynebacteriales	0	1	0	4	15	NZ_CP007722 NZ_CP007723
Corynebacterium glutamicum AR1	COGL002.B.00009	3162487	Cap-	Actinobacteria	Corynebacteriales	0	1	1	3	17	NZ_CP007724 NZ_CP007725
Corynebacterium glutamicum B253	COGL002.B.00010	3229314	Cap-	Actinobacteria	Corynebacteriales	0	1	0	5	19	NZ_CP010451 NZ_CP010452
Corynebacterium glutamicum CP	COGL002.B.00011	3348762	Cap-	Actinobacteria	Corynebacteriales	0	1	1	5	24	NZ_CP012194 NZ_CP012412
Corynebacterium glutamicum USDA-ARS-USMARC-56828	COGL002.B.00012	3293729	Cap-	Actinobacteria	Corynebacteriales	0	1	2	2	0	NZ_CP013991 NZ_CP014329
Corynebacterium glutamicum YI	COGL002.B.00013	3342103	Cap-	Actinobacteria	Corynebacteriales	0	0	3	2	18	NZ_CP014984
Corynebacterium glutamicum ZL-6	COGL002.B.00014	3332458	Cap-	Actinobacteria	Corynebacteriales	0	0	2	4	23	NZ_CP004062
Corynebacterium glutamicum ATCC 13869	COGL002.B.00015	3300947	Cap-	Actinobacteria	Corynebacteriales	0	1	0	5	20	NZ_CP016335 NZ_CP016336
Coriobacterium glomerans PW2	COGL003.B.00001	2115681	Cap-	Actinobacteria	Coriobacteriia	0	0	0	0	0	NC_015389
Corynebacterium halotolerans YIM 70093 = DSM 44683	COHA001.B.00001	3222008	Cap-	Actinobacteria	Corynebacteriales	0	1	0	2	0	NC_020302 NC_020303
Corynebacterium humireducens NBRC 106098 = DSM 45392	COHU001.B.00001	2681312	Cap-	Actinobacteria	Corynebacteriales	0	0	0	3	17	NZ_CP005286
Corynebacterium imitans DSM 44264	COIM001.B.00001	2565321	Cap-	Actinobacteria	Corynebacteriales	0	0	1	1	0	NZ_CP009211
Corynebacterium jeikeium K411 complete genome.	COJE001.B.00001	2476822	Cap-	Actinobacteria	Corynebacteriales	0	1	0	9	62	NC_007164 NC_003080
Corynebacterium kroppenstedtii DSM 44385	COKR001.B.00001	2446804	Cap+	Actinobacteria	Corynebacteriales	0	0	1	2	0	NC_012704
Corynebacterium kutscheri DSM 20755	COKU001.B.00001	2354065	Cap-	Actinobacteria	Corynebacteriales	0	0	1	2	0	NZ_CP011312
Corynebacterium lactis RW2-5	COLA001.B.00001	2769745	Cap-	Actinobacteria	Corynebacteriales	0	0	3	6	0	NZ_CP006841
Corynebacterium marinum DSM 44953	COMA001.B.00001	2729219	Cap-	Actinobacteria	Corynebacteriales	0	2	0	5	0	NZ_CP007790 NZ_CP007792 NZ_CP007791
Corynebacterium maris DSM 45190	COMA002.B.00001	2833547	Cap-	Actinobacteria	Corynebacteriales	0	1	0	3	0	NC_021915 NC_021920
Corynebacterium mustelae DSM 45274	COMU001.B.00001	3474226	Cap-	Actinobacteria	Corynebacteriales	0	2	3	5	10	NZ_CP011542 NZ_CP011544 NZ_CP011543
Collimonas pratensis Ter91	COPR001.B.00001	5730025	Cap+	Proteobacteria	Betaproteobacteria	0	0	1	0	21	NZ_CP013234
Coprothermobacter proteolyticus DSM 5265	COPR002.B.00001	1424912	Cap-	Firmicutes	Clostridia	0	0	0	1	0	NC_011295
Corynebacterium pseudotuberculosis FRC41	COPS001.B.00001	2337913	Cap-	Actinobacteria	Corynebacteriales	0	0	0	2	0	NC_014329
Corynebacterium pseudotuberculosis C231	COPS001.B.00002	2328208	Cap-	Actinobacteria	Corynebacteriales	0	0	0	2	0	NC_017301
Corynebacterium pseudotuberculosis 1002	COPS001.B.00003	2335113	Cap-	Actinobacteria	Corynebacteriales	0	0	0	0	0	NC_017300
Corynebacterium pseudotuberculosis I19	COPS001.B.00004	2337730	Cap-	Actinobacteria	Corynebacteriales	0	0	0	2	0	NC_017303
Corynebacterium pseudotuberculosis PAT10	COPS001.B.00005	2335323	Cap-	Actinobacteria	Corynebacteriales	0	0	0	2	0	NC_017305
Corynebacterium pseudotuberculosis 42/02-A	COPS001.B.00006	2337606	Cap-	Actinobacteria	Corynebacteriales	0	0	0	2	0	NC_017306
Corynebacterium pseudotuberculosis CIP 52.97	COPS001.B.00007	2320595	Cap-	Actinobacteria	Corynebacteriales	0	0	0	0	0	NC_017307
Corynebacterium pseudotuberculosis 1/06-A	COPS001.B.00008	2279118	Cap-	Actinobacteria	Corynebacteriales	0	0	0	0	0	NC_017308
Corynebacterium pseudotuberculosis 3/99-5	COPS001.B.00009	2337938	Cap-	Actinobacteria	Corynebacteriales	0	0	0	1	0	NC_016781
Corynebacterium pseudotuberculosis 316	COPS001.B.00010	2310415	Cap-	Actinobacteria	Corynebacteriales	0	0	0	0	0	NC_016932
Corynebacterium pseudotuberculosis P54B96	COPS001.B.00011	2337657	Cap-	Actinobacteria	Corynebacteriales	0	0	0	1	0	NC_017031
Corynebacterium pseudotuberculosis 267	COPS001.B.00012	2337628	Cap-	Actinobacteria	Corynebacteriales	0	0	0	2	0	NC_017462
Corynebacterium pseudotuberculosis 31	COPS001.B.00013	2402956	Cap-	Actinobacteria	Corynebacteriales	0	0	1	0	0	NC_017730
Corynebacterium pseudotuberculosis 258	COPS001.B.00014	2369817	Cap-	Actinobacteria	Corynebacteriales	0	0	0	0	0	NC_017945
Corynebacterium pseudotuberculosis Cp162	COPS001.B.00015	2293464	Cap-	Actinobacteria	Corynebacteriales	0	0	0	0	0	NC_018019
Corynebacterium pseudotuberculosis 48252	COPS001.B.00016	2338139	Cap-	Actinobacteria	Corynebacteriales	0	0	0	2	0	NZ_CP008922
Corynebacterium pseudotuberculosis CS_10	COPS001.B.00017	2338144	Cap-	Actinobacteria	Corynebacteriales	0	0	0	2	0	NZ_CP008923
Corynebacterium pseudotuberculosis Ft_2193/67	COPS001.B.00018	2338300	Cap-	Actinobacteria	Corynebacteriales	0	0	0	2	0	NZ_CP008924
Corynebacterium pseudotuberculosis VD57	COPS001.B.00019	2337177	Cap-	Actinobacteria	Corynebacteriales	0	0	0	0	0	NZ_CP009927
Corynebacterium pseudotuberculosis 226	COPS001.B.00020	2337820	Cap-	Actinobacteria	Corynebacteriales	0	0	0	1	0	NZ_CP010889
Corynebacterium pseudotuberculosis 12C	COPS001.B.00021	2337451	Cap-	Actinobacteria	Corynebacteriales	0	0	0	1	0	NZ_CP011474
Corynebacterium pseudotuberculosis 29156	COPS001.B.00022	2338645	Cap-	Actinobacteria	Corynebacteriales	0	0	0	1	0	NZ_CP010795
Corynebacterium pseudotuberculosis 262	COPS001.B.00023	2325749	Cap-	Actinobacteria	Corynebacteriales	0	0	0	0	0	NZ_CP012022
Corynebacterium pseudotuberculosis E19	COPS001.B.00024	2367956	Cap-	Actinobacteria	Corynebacteriales	0	0	0	0	0	NZ_CP012136
Corynebacterium pseudotuberculosis PO269-5	COPS001.B.00025	2337124	Cap-	Actinobacteria	Corynebacteriales	0	0	0	2	0	NZ_CP012695
Corynebacterium pseudotuberculosis 1002B	COPS001.B.00026	2335107	Cap-	Actinobacteria	Corynebacteriales	0	0	0	1	0	NZ_CP012837
Corynebacterium pseudotuberculosis N1	COPS001.B.00027	2337845	Cap-	Actinobacteria	Corynebacteriales	0	0	0	1	0	NZ_CP013146
Corynebacterium pseudotuberculosis PA01	COPS001.B.00028	2337920	Cap-	Actinobacteria	Corynebacteriales	0	0	0	2	0	NZ_CP013327
Corynebacterium pseudotuberculosis MEX25	COPS001.B.00029	2337529	Cap-	Actinobacteria	Corynebacteriales	0	0	0	1	0	NZ_CP013697
Corynebacterium pseudotuberculosis PO222/4-1	COPS001.B.00030	2337508	Cap-	Actinobacteria	Corynebacteriales	0	0	0	2	0	NZ_CP013698
Corynebacterium pseudotuberculosis E56	COPS001.B.00031	2335773	Cap-	Actinobacteria	Corynebacteriales	0	0	0	1	0	NZ_CP013699
Corynebacterium pseudotuberculosis MB11	COPS001.B.00032	2363423	Cap-	Actinobacteria	Corynebacteriales	0	0	0	0	0	NZ_CP013260
Corynebacterium pseudotuberculosis MB14	COPS001.B.00033	2370761	Cap-	Actinobacteria	Corynebacteriales	0	0	0	0	0	NZ_CP013261
Corynebacterium pseudotuberculosis MB30	COPS001.B.00034	2364377	Cap-	Actinobacteria	Corynebacteriales	0	0	0	0	0	NZ_CP013262
Corynebacterium pseudotuberculosis MB66	COPS001.B.00035	2372202	Cap-	Actinobacteria	Corynebacteriales	0	0	0	0	0	NZ_CP013263
Corynebacterium pseudotuberculosis E55	COPS001.B.00036	2335383	Cap-	Actinobacteria	Corynebacteriales	0	0	0	1	0	NZ_CP014341
Corynebacterium pseudotuberculosis MEX9	COPS001.B.00037	2337578	Cap-	Actinobacteria	Corynebacteriales	0	0	0	2	0	NZ_CP014543
Corynebacterium pseudotuberculosis PA02	COPS001.B.00038	2328435	Cap-	Actinobacteria	Corynebacteriales	0	0	0	1	0	NZ_CP015309
Corynebacterium pseudotuberculosis T1	COPS001.B.00039	2337201	Cap-	Actinobacteria	Corynebacteriales	0	0	0	1	0	NZ_CP015100
Corynebacterium pseudotuberculosis Cp13	COPS001.B.00040	2342237	Cap-	Actinobacteria	Corynebacteriales	0	0	0	1	0	NZ_CP014998
Corynebacterium pseudotuberculosis MEX29	COPS001.B.00041	2337866	Cap-	Actinobacteria	Corynebacteriales	0	0	0	2	0	NZ_CP016826
Colwellia psychrerythraea 34H	COPS002.B.00001	5373180	Cap+	Proteobacteria	Gammaproteobacteria	1	0	0	2	13	NC_003910
Corynebacterium resistens DSM 45100	CORE001.B.00001	2601311	Cap+	Actinobacteria	Corynebacteriales	0	0	2	3	24	NC_015673
Corynebacterium simulans PES1	COSI001.B.00001	2737971	Cap-	Actinobacteria	Corynebacteriales	0	0	1	5	14	NZ_CP014634
Corynebacterium simulans Wattiau	COSI001.B.00002	2598702	Cap-	Actinobacteria	Corynebacteriales	0	0	0	5	18	NZ_CP014635
Corynebacterium singulare IBS B52218	COSI002.B.00001	2830519	Cap-	Actinobacteria	Corynebacteriales	0	0	0	7	12	NZ_CP010827
Corynebacterium sp. ATCC 6931	COSP001.B.00001	2471920	Cap-	Actinobacteria	Corynebacteriales	0	0	0	3	0	NZ_CP008913
Confluentimicrobium sp. EMB200-NS6	COSP002.B.00001	4147426	Cap+	Proteobacteria	Alphaproteobacteria	0	3	0	4	26	NZ_CP010869 NZ_CP010870 NZ_CP010871 NZ_CP010872
Corynebacterium sp. JZ16	COSP003.B.00001	3217288	Cap-	Actinobacteria	Corynebacteriales	0	2	0	3	11	NZ_CP015622 NZ_CP015623 NZ_CP015624
Colwellia sp. PAMC 20917	COSP004.B.00001	4683314	Cap+	Proteobacteria	Gammaproteobacteria	1	0	0	1	44	NZ_CP014944
Colwellia sp. MT41	COSP005.B.00001	4337945	Cap+	Proteobacteria	Gammaproteobacteria	1	0	0	0	21	NZ_CP013145
Corynebacterium sp. NML98-0116 genome.	COSP006.B.00001	2365449	Cap-	Actinobacteria	Corynebacteriales	0	0	1	2	0	NZ_CP017639
Corynebacterium stationis ATCC 6872	COST001.B.00001	2853666	Cap-	Actinobacteria	Corynebacteriales	0	0	0	6	0	NZ_CP014279
Corynebacterium testudinoris DSM 44614	COTE001.B.00001	2721226	Cap-	Actinobacteria	Corynebacteriales	0	0	0	7	10	NZ_CP011545
Comamonas testosteroni CNB-2	COTE002.B.00001	5373644	Cap+	Proteobacteria	Betaproteobacteria	1	0	2	0	18	NC_013446
Comamonas testosteroni TK102	COTE002.B.00002	6062703	Cap+	Proteobacteria	Betaproteobacteria	0	0	2	2	11	NZ_CP006704
Comamonas testosteroni P19 Comamonas testosteroni P19	COTE002.B.00003	5649348	Cap-	Proteobacteria	Betaproteobacteria	1	1	4	1	0	NZ_LN879547 NZ_LN879548
Corynebacterium terpenotabidum Y-11	COTE003.B.00001	2751233	Cap-	Actinobacteria	Corynebacteriales	0	0	1	5	0	NC_021663
Corynebacterium ulcerans 809	COUL001.B.00001	2502095	Cap-	Actinobacteria	Corynebacteriales	0	0	1	0	0	NC_017317
Corynebacterium ulcerans BR-AD22	COUL001.B.00002	2606374	Cap-	Actinobacteria	Corynebacteriales	0	0	3	0	0	NC_015683
Corynebacterium ulcerans 0102 DNA	COUL001.B.00003	2579188	Cap-	Actinobacteria	Corynebacteriales	0	0	3	1	0	NC_018101
Corynebacterium ulcerans FRC58	COUL001.B.00004	2542597	Cap-	Actinobacteria	Corynebacteriales	0	0	2	0	0	NZ_CP011913
Corynebacterium ulcerans 210932	COUL001.B.00005	2484335	Cap-	Actinobacteria	Corynebacteriales	0	0	1	0	0	NZ_CP009500
Corynebacterium ulcerans 210931	COUL001.B.00006	2509428	Cap-	Actinobacteria	Corynebacteriales	0	1	0	0	0	NZ_CP009583 NZ_CP009584
Corynebacterium ulcerans FRC11	COUL001.B.00007	2442826	Cap-	Actinobacteria	Corynebacteriales	0	0	0	2	0	NZ_CP009622
Corynebacterium ulcerans 05146	COUL001.B.00008	2466435	Cap-	Actinobacteria	Corynebacteriales	0	0	0	0	0	NZ_CP009716
Corynebacterium ulcerans 131002	COUL001.B.00009	2434569	Cap-	Actinobacteria	Corynebacteriales	0	0	0	2	0	NZ_CP011095
Corynebacterium ulcerans 131001	COUL001.B.00010	2483321	Cap-	Actinobacteria	Corynebacteriales	0	0	1	0	0	NZ_CP010818
Corynebacterium ureicelerivorans IMMIB RIV-2301	COUR001.B.00001	2328278	Cap+	Actinobacteria	Corynebacteriales	0	1	1	2	17	NZ_CP009215 NZ_CP009216
Corynebacterium urealyticum DSM 7109 complete genome.	COUR002.B.00001	2369219	Cap-	Actinobacteria	Corynebacteriales	0	0	1	7	23	NC_010545
Corynebacterium urealyticum DSM 7111	COUR002.B.00002	2316065	Cap-	Actinobacteria	Corynebacteriales	0	0	0	6	10	NC_020230
Corynebacterium uterequi DSM 45634	COUT001.B.00001	2419437	Cap-	Actinobacteria	Corynebacteriales	0	0	0	1	0	NZ_CP011546
Corynebacterium variabile DSM 44702	COVA001.B.00001	3433007	Cap-	Actinobacteria	Corynebacteriales	0	0	1	0	18	NC_015859
Corynebacterium vitaeruminis DSM 20294	COVI001.B.00001	2931780	Cap-	Actinobacteria	Corynebacteriales	0	0	2	6	15	NZ_CP004353
Conexibacter woesei DSM 14684	COWO001.B.00001	6359369	Cap-	Actinobacteria	Thermoleophilia	0	0	0	0	0	NC_013739
Cryobacterium arcticum PAMC 27867 1	CRAR001.B.00001	4351229	Cap-	Actinobacteria	Micrococcales	0	2	1	2	0	NZ_CP016282 NZ_CP016283 NZ_CP016284
Croceibacter atlanticus HTCC2559	CRAT001.B.00001	2952962	Cap+	Bacteroidetes	Flavobacteriia	0	0	0	2	0	NC_014230
Cronobacter condimenti 1330 LMG 26250	CRCO001.B.00001	4499482	Cap+	Proteobacteria	Gammaproteobacteria	0	1	2	0	0	NZ_CP012264 NZ_CP012265
Cryptobacterium curtum DSM 15641	CRCU001.B.00001	1617804	Cap-	Actinobacteria	Coriobacteriia	0	0	1	2	0	NC_013170
Cronobacter dublinensis subsp. dublinensis LMG 23823	CRDU001.B.00001	4628405	Cap+	Proteobacteria	Gammaproteobacteria	0	1	3	1	0	NZ_CP012266 NZ_CP012267
Crinalium epipsammum PCC 9333	CREP001.B.00001	5620407	Cap-	Cyanobacteria	Oscillatoriophycideae	0	8	0	10	65	NC_019753 NC_019733 NC_019734 NC_019754 NC_019735 NC_019736 NC_019755 NC_019737 NC_019756
Cronobacter sakazakii CMCC 45402	CRMA001.B.00001	4559945	Cap+	Proteobacteria	Gammaproteobacteria	0	2	4	1	11	NC_023032 NC_023024 NC_023025
Cronobacter malonaticus LMG 23826	CRMA001.B.00002	4473761	Cap+	Proteobacteria	Gammaproteobacteria	0	2	2	1	0	NZ_CP013940 NZ_CP013941 NZ_CP013942
Cronobacter muytjensii ATCC 51329	CRMU001.B.00001	4364114	Cap+	Proteobacteria	Gammaproteobacteria	0	0	2	2	0	NZ_CP012268
Croceicoccus naphthovorans PQ-2	CRNA001.B.00001	3863562	Cap+	Proteobacteria	Alphaproteobacteria	0	2	0	3	75	NZ_CP011770 NZ_CP011771 NZ_CP011772
Cronobacter sakazakii ATCC BAA-894	CRSA001.B.00001	4530777	Cap+	Proteobacteria	Gammaproteobacteria	0	2	4	1	0	NC_009778 NC_009780 NC_009779
Cronobacter sakazakii ES15	CRSA001.B.00002	4268675	Cap+	Proteobacteria	Gammaproteobacteria	0	0	3	0	0	NC_017933
Cronobacter sakazakii SP291	CRSA001.B.00003	4518784	Cap+	Proteobacteria	Gammaproteobacteria	0	3	4	2	0	NC_020260 NC_020263 NC_020261 NC_020262
Cronobacter sakazakii ATCC 29544	CRSA001.B.00004	4663565	Cap+	Proteobacteria	Gammaproteobacteria	0	3	4	1	60	NZ_CP011047 NZ_CP011048 NZ_CP011050 NZ_CP011049
Cronobacter sakazakii NCTC 8155	CRSA001.B.00005	4610566	Cap+	Proteobacteria	Gammaproteobacteria	0	3	3	2	0	NZ_CP012253 NZ_CP012255 NZ_CP012254 NZ_CP012256
Cronobacter turicensis z3032 complete genome.	CRTU001.B.00001	4599092	Cap+	Proteobacteria	Gammaproteobacteria	0	3	3	0	0	NC_013282 NC_013283 NC_013285 NC_013284
Cronobacter universalis NCTC 9529	CRUN001.B.00001	4436873	Cap+	Proteobacteria	Gammaproteobacteria	0	1	2	0	0	NZ_CP012257 NZ_CP012258
Propionibacterium avidum 44067	CUAV001.B.00001	2526138	Cap-	Actinobacteria	Propionibacteriales	0	0	0	2	0	NC_021064
Cutibacterium avidum DPC 6544	CUAV001.B.00002	2729848	Cap-	Actinobacteria	Propionibacteriales	0	0	0	3	19	NZ_CP016954
Cupriavidus basilensis 4G11 main	CUBA001.B.00001	8421483	Cap+	Proteobacteria	Betaproteobacteria	0	0	2	4	16	NZ_CP010536 NZ_CP010537
Cupriavidus gilardii CR3 1	CUGI001.B.00001	5578743	Cap+	Proteobacteria	Betaproteobacteria	0	0	2	1	0	NZ_CP010516 NZ_CP010517
Cupriavidus metallidurans CH34	CUME001.B.00001	6913352	Cap+	Proteobacteria	Betaproteobacteria	0	3	0	1	55	NC_007973 NC_007974 NC_007971 NC_007972
Cupriavidus necator N-1 1	CUNE001.B.00002	8480857	Cap+	Proteobacteria	Betaproteobacteria	1	2	1	1	78	NC_015726 NC_015723 NC_015727 NC_015724
Cupriavidus sp. USMAHM13 1	CUSP001.B.00001	7820821	Cap+	Proteobacteria	Betaproteobacteria	0	1	0	2	0	NZ_CP017751 NZ_CP017752 NZ_CP017753
Curtobacterium sp. MR_MD2014	CUSP002.B.00001	3443800	Cap-	Actinobacteria	Micrococcales	0	0	0	2	0	NZ_CP009755
Curtobacterium sp. BH-2-1-1	CUSP003.B.00001	3795948	Cap-	Actinobacteria	Micrococcales	0	0	0	0	0	NZ_CP017580
Cupriavidus sp. USMAA1020 1	CUSP004.B.00001	7949449	Cap+	Proteobacteria	Betaproteobacteria	0	1	2	3	0	NZ_CP017754 NZ_CP017755 NZ_CP017756
Cupriavidus sp. USMAA2-4 1	CUSP005.B.00001	8698226	Cap+	Proteobacteria	Betaproteobacteria	0	1	0	2	45	NZ_CP017748 NZ_CP017749 NZ_CP017750
Cyclobacterium amurskyense KCTC 12363	CYAM001.B.00001	6158829	Cap+	Bacteroidetes	Cytophagia	0	0	0	3	25	NZ_CP012040
Cyanobacterium aponinum PCC 10605	CYAP001.B.00001	4176973	Cap-	Cyanobacteria	Oscillatoriophycideae	0	1	0	8	25	NC_019776 NC_019777
Cyanobacterium endosymbiont of Epithemia turgida isolate EtSB Lake Yunoko DNA	CYEN001.B.00001	2794318	Cap-	Cyanobacteria		0	0	0	0	0	NZ_AP012549
Cyanobium gracile PCC 6307	CYGR001.B.00001	3342364	Cap+	Cyanobacteria	Oscillatoriophycideae	1	0	0	3	17	NC_019675
Cytophaga hutchinsonii ATCC 33406	CYHU001.B.00001	4433218	Cap+	Bacteroidetes	Cytophagia	0	0	1	4	0	NC_008255
Cyclobacterium marinum DSM 745	CYMA001.B.00001	6221273	Cap+	Bacteroidetes	Cytophagia	0	0	1	3	30	NC_015914
Cycloclasticus sp. P1	CYSP001.B.00001	2363215	Cap-	Proteobacteria	Gammaproteobacteria	1	0	0	3	0	NC_018697
Cyanothece sp. PCC 7425	CYSP002.B.00001	5786110	Cap+	Cyanobacteria	Oscillatoriophycideae	1	3	0	6	83	NC_011884 NC_011880 NC_011885 NC_011882
Cyanothece sp. PCC 8802	CYSP003.B.00001	4803347	Cap-	Cyanobacteria	Oscillatoriophycideae	1	4	0	7	29	NC_013161 NC_013160 NC_013163 NC_013167 NC_013168
Cyanothece sp. PCC 8801	CYSP004.B.00001	4787694	Cap-	Cyanobacteria	Oscillatoriophycideae	0	3	0	9	40	NC_011726 NC_011721 NC_011723 NC_011727
Cyanothece sp. ATCC 51142 circular	CYSP005.B.00001	5460377	Cap-	Cyanobacteria	Oscillatoriophycideae	0	4	0	10	24	NC_010546 NC_010547 NC_010539 NC_010541 NC_010542 NC_010543
Cyanothece sp. PCC 7822	CYSP006.B.00001	7841948	Cap+	Cyanobacteria	Oscillatoriophycideae	0	6	0	6	48	NC_014501 NC_014533 NC_014534 NC_014502 NC_014503 NC_014504 NC_014535
Cyanothece sp. PCC 7424	CYSP007.B.00001	6554169	Cap-	Cyanobacteria	Oscillatoriophycideae	0	6	0	3	73	NC_011729 NC_011738 NC_011737 NC_011730 NC_011732 NC_011733 NC_011734
Cycloclasticus zancles 7-ME	CYZA001.B.00001	2655425	Cap-	Proteobacteria	Gammaproteobacteria	1	1	0	5	0	NC_021917 NC_021918
Dactylococcopsis salina PCC 8305	DASA001.B.00001	3781008	Cap-	Cyanobacteria	Oscillatoriophycideae	0	0	0	8	36	NC_019780
Denitrovibrio acetiphilus DSM 12809	DEAC001.B.00001	3222077	Cap-	Deferribacteres	Deferribacterales	0	0	1	4	45	NC_013943
Deinococcus actinosclerus BM2	DEAC002.B.00001	3264334	Cap-	Deinococcus-Thermus	Deinococci	0	0	2	0	0	NZ_CP013910
Desulfurella acetivorans A63	DEAC003.B.00001	1819992	Cap-	Proteobacteria	Deltaproteobacteria	0	1	0	0	0	NZ_CP007051 NZ_CP007052
Desulfotomaculum acetoxidans DSM 771	DEAC004.B.00001	4545624	Cap+	Firmicutes	Clostridia	0	0	5	2	69	NC_013216
Desulfobacca acetoxidans DSM 11109	DEAC005.B.00001	3282536	Cap+	Proteobacteria	Deltaproteobacteria	0	0	1	4	0	NC_015388
Delftia acidovorans SPH-1	DEAC006.B.00001	6767514	Cap-	Proteobacteria	Betaproteobacteria	0	0	7	1	12	NC_010002
Desulfosporosinus acidiphilus SJ4	DEAC007.B.00001	4991181	Cap+	Firmicutes	Clostridia	0	2	1	4	43	NC_018068 NC_018066 NC_018067
Desulfovibrio aespoeensis Aspo-2	DEAE001.B.00001	3629109	Cap-	Proteobacteria	Deltaproteobacteria	0	0	3	3	24	NC_014844
Desulfovibrio africanus str. Walvis Bay	DEAF001.B.00001	4200534	Cap+	Proteobacteria	Deltaproteobacteria	0	0	2	3	23	NC_016629
Defluviimonas alba cai42	DEAL001.B.00001	4987611	Cap-	Proteobacteria	Alphaproteobacteria	0	3	1	2	58	NZ_CP012661 NZ_CP012664 NZ_CP012662 NZ_CP012663
Desulfatibacillum alkenivorans AK-01	DEAL002.B.00001	6517073	Cap-	Proteobacteria	Deltaproteobacteria	0	0	2	1	67	NC_011768
Desulfurivibrio alkaliphilus AHT2	DEAL003.B.00001	3097763	Cap+	Proteobacteria	Deltaproteobacteria	1	0	0	1	22	NC_014216
Desulfovibrio alaskensis G20	DEAL004.B.00001	3730232	Cap+	Proteobacteria	Deltaproteobacteria	0	0	3	4	21	NC_007519
Dechloromonas aromatica RCB	DEAR001.B.00001	4501104	Cap+	Proteobacteria	Betaproteobacteria	1	0	0	1	13	NC_007298
Desulfobacterium autotrophicum HRM2	DEAU001.B.00001	5657782	Cap-	Proteobacteria	Deltaproteobacteria	1	1	1	5	39	NC_012108 NC_012109
Desulfarculus baarsii DSM 2075	DEBA001.B.00001	3655731	Cap+	Proteobacteria	Deltaproteobacteria	0	0	4	3	0	NC_014365
Desulfomicrobium baculatum DSM 4028	DEBA002.B.00001	3942657	Cap+	Proteobacteria	Deltaproteobacteria	0	0	0	1	0	NC_013173
Deferribacter desulfuricans SSM1 DNA	DEDE001.B.00001	2542933	Cap-	Deferribacteres	Deferribacterales	1	1	0	0	23	NC_013939 NC_013940
Deinococcus deserti VCD115	DEDE002.B.00001	3855329	Cap-	Deinococcus-Thermus	Deinococci	0	3	0	1	0	NC_012526 NC_012528 NC_012527 NC_012529
Desulfitobacterium dehalogenans ATCC 51507	DEDE003.B.00001	4321753	Cap-	Firmicutes	Clostridia	0	0	1	1	17	NC_018017
Denitrobacterium detoxificans NPOH1	DEDE004.B.00001	2446250	Cap-	Actinobacteria	Coriobacteriia	0	0	3	2	0	NZ_CP011402
Desulfovibrio desulfuricans subsp. desulfuricans str. ATCC 27774	DEDE005.B.00001	2873437	Cap-	Proteobacteria	Deltaproteobacteria	0	0	2	0	0	NC_011883
Desulfovibrio desulfuricans ND132	DEDE005.B.00002	3858580	Cap+	Proteobacteria	Deltaproteobacteria	0	0	0	3	0	NC_016803
Desulfitobacterium dichloroeliminans LMG P-21439	DEDI001.B.00001	3624449	Cap-	Firmicutes	Clostridia	0	0	0	6	39	NC_019903
Desulfovibrio fairfieldensis CCUG 45958	DEFA001.B.00001	3699310	Cap-	Proteobacteria	Deltaproteobacteria	0	0	4	5	0	NZ_CP014229
Desulfurococcus fermentans DSM 16532	DEFE001.B.00001	1384116	Cap-	Crenarchaeota	Thermoprotei	0	0	0	1	0	NC_018001
Deinococcus geothermalis DSM 11300	DEGE001.B.00001	3247018	Cap+	Deinococcus-Thermus	Deinococci	0	2	0	3	66	NC_008025 NC_008010 NC_009939
Desulfotomaculum gibsoniae DSM 7213	DEGI001.B.00001	4855529	Cap-	Firmicutes	Clostridia	0	0	3	6	52	NC_021184
Deinococcus gobiensis I-0	DEGO001.B.00001	4406036	Cap-	Deinococcus-Thermus	Deinococci	0	6	3	2	10	NC_017790 NC_017805 NC_017791 NC_017771 NC_017792 NC_017806 NC_017793
Desulfitobacterium hafniense Y51 DNA	DEHA001.B.00001	5727534	Cap+	Firmicutes	Clostridia	0	0	1	3	40	NC_007907
Desulfitobacterium hafniense DCB-2	DEHA001.B.00002	5279134	Cap+	Firmicutes	Clostridia	0	0	1	3	34	NC_011830
Desulfurispirillum indicum S5	DEIN001.B.00001	2928377	Cap-	Chrysiogenetes	Chrysiogenales	1	0	0	2	14	NC_014836
Desulfurococcus kamchatkensis 1221n	DEKA001.B.00001	1365223	Cap-	Crenarchaeota	Thermoprotei	0	0	0	2	12	NC_011766
Desulfotomaculum kuznetsovii DSM 6115	DEKU001.B.00001	3601386	Cap-	Firmicutes	Clostridia	0	0	2	2	45	NC_015573
Dehalogenimonas lykanthroporepellens BL-DC-9	DELY001.B.00001	1686510	Cap-	Chloroflexi	Dehalococcoidia	0	0	1	6	45	NC_014314
Desulfovibrio magneticus RS-1 DNA	DEMA001.B.00001	5315620	Cap+	Proteobacteria	Deltaproteobacteria	0	2	1	2	40	NC_012796 NC_012797 NC_012795
Deinococcus maricopensis DSM 21211	DEMA002.B.00001	3498530	Cap-	Deinococcus-Thermus	Deinococci	0	0	0	0	0	NC_014958
Dehalococcoides sp. CBDB1	DEMC001.B.00001	1395502	Cap-	Chloroflexi	Dehalococcoidia	0	0	0	1	0	NC_007356
Dehalococcoides ethenogenes 195	DEMC001.B.00002	1469720	Cap-	Chloroflexi	Dehalococcoidia	0	0	2	1	0	NC_002936
Dehalococcoides sp. BAV1	DEMC001.B.00003	1341892	Cap-	Chloroflexi	Dehalococcoidia	0	0	0	2	0	NC_009455
Dehalococcoides sp. VS	DEMC001.B.00004	1413462	Cap-	Chloroflexi	Dehalococcoidia	0	0	0	1	0	NC_013552
Dehalococcoides sp. GT	DEMC001.B.00005	1360154	Cap-	Chloroflexi	Dehalococcoidia	0	0	0	1	0	NC_013890
Dehalococcoides mccartyi DCMB5	DEMC001.B.00006	1431902	Cap-	Chloroflexi	Dehalococcoidia	0	0	0	2	0	NC_020386
Dehalococcoides mccartyi BTF08	DEMC001.B.00007	1452335	Cap-	Chloroflexi	Dehalococcoidia	0	0	2	2	0	NC_020387
Dehalococcoides mccartyi GY50	DEMC001.B.00008	1407418	Cap-	Chloroflexi	Dehalococcoidia	0	0	0	3	0	NC_022964
Dehalococcoides mccartyi CG5	DEMC001.B.00009	1362151	Cap-	Chloroflexi	Dehalococcoidia	0	0	0	2	0	NZ_CP006951
Dehalococcoides mccartyi CG4	DEMC001.B.00010	1382308	Cap-	Chloroflexi	Dehalococcoidia	0	0	0	0	0	NZ_CP006950
Dehalococcoides mccartyi CG1	DEMC001.B.00011	1486678	Cap-	Chloroflexi	Dehalococcoidia	0	0	1	2	0	NZ_CP006949
Dehalococcoides mccartyi IBARAKI DNA	DEMC001.B.00012	1451056	Cap-	Chloroflexi	Dehalococcoidia	0	0	0	2	11	NZ_AP014563
Dehalococcoides mccartyi 11a5	DEMC001.B.00013	1467912	Cap-	Chloroflexi	Dehalococcoidia	0	1	1	2	0	NZ_CP011127 NZ_CP011128
Desulfitobacterium metallireducens DSM 15288	DEME001.B.00001	3176073	Cap+	Firmicutes	Clostridia	0	0	1	2	18	NZ_CP007032
Desulfosporosinus meridiei DSM 13257	DEME002.B.00001	4873567	Cap+	Firmicutes	Clostridia	0	0	1	1	0	NC_018515
Desulfurococcus mucosus DSM 2162	DEMU001.B.00001	1314639	Cap-	Crenarchaeota	Thermoprotei	0	0	0	0	0	NC_014961
Desulfococcus multivorans DSM 2059	DEMU002.B.00001	4455399	Cap-	Proteobacteria	Deltaproteobacteria	1	0	0	8	21	NZ_CP015381
Dermacoccus nishinomiyaensis M25	DENI001.B.00001	3113642	Cap-	Actinobacteria	Micrococcales	0	1	0	4	0	NZ_CP008889 NZ_CP008890
Desulfotomaculum carboxydivorans CO-1-SRB	DENI002.B.00001	2892255	Cap-	Firmicutes	Clostridia	0	0	0	1	49	NC_015565
Desulfococcus oleovorans Hxd3	DEOL001.B.00001	3944167	Cap-	Proteobacteria	Deltaproteobacteria	0	0	0	12	0	NC_009943
Desulfomicrobium orale DSM 12838	DEOR001.B.00001	2783374	Cap-	Proteobacteria	Deltaproteobacteria	0	0	0	0	55	NZ_CP014230
Desulfosporosinus orientis DSM 765	DEOR002.B.00001	5863081	Cap+	Firmicutes	Clostridia	0	0	0	1	19	NC_016584
Deinococcus peraridilitoris DSM 19664	DEPE001.B.00001	4513714	Cap-	Deinococcus-Thermus	Deinococci	0	2	4	2	22	NC_019793 NC_019789 NC_019790
Deinococcus proteolyticus MRP	DEPR001.B.00001	2886836	Cap+	Deinococcus-Thermus	Deinococci	0	4	0	3	22	NC_015161 NC_015169 NC_015162 NC_015170 NC_015163
Desulfobulbus propionicus DSM 2032	DEPR002.B.00001	3851869	Cap-	Proteobacteria	Deltaproteobacteria	1	0	2	5	17	NC_014972
Desulfotalea psychrophila LSv54 .	DEPS001.B.00001	3659634	Cap+	Proteobacteria	Deltaproteobacteria	2	2	2	7	0	NC_006138 NC_006139 NC_006140
Deinococcus puniceus DY1	DEPU001.B.00001	2971983	Cap-	Deinococcus-Thermus	Deinococci	0	0	0	1	0	NZ_CP011387
Deinococcus radiodurans R1 1	DERA001.B.00001	3284156	Cap-	Deinococcus-Thermus	Deinococci	0	2	1	4	25	NC_001263 NC_001264 NC_000958 NC_000959
Deinococcus radiodurans R1 1	DERA001.B.00002	3344765	Cap-	Deinococcus-Thermus	Deinococci	0	2	0	3	21	NZ_CP015081 NZ_CP015082 NZ_CP015083 NZ_CP015084
Desulfohalobium retbaense DSM 5692	DERE001.B.00001	2909567	Cap-	Proteobacteria	Deltaproteobacteria	1	1	0	1	19	NC_013223 NC_013224
Dehalobacter restrictus DSM 9455	DERE002.B.00001	2943336	Cap-	Firmicutes	Clostridia	0	0	0	2	41	NZ_CP007033
Desulfotomaculum reducens MI-1	DERE003.B.00001	3608104	Cap-	Firmicutes	Clostridia	0	0	2	7	58	NC_009253
Desulfotomaculum ruminis DSM 2154	DERU001.B.00001	3969014	Cap+	Firmicutes	Clostridia	0	0	3	1	17	NC_015589
Desulfovibrio salexigens DSM 2638	DESA001.B.00001	4289847	Cap+	Proteobacteria	Deltaproteobacteria	0	0	1	3	0	NC_012881
'Deinococcus soli' Cha et al. 2014 N5	DESO001.B.00001	3236984	Cap-	Deinococcus-Thermus	Deinococci	0	0	1	0	12	NZ_CP011389
Desulfuromonas sp. WTL	DESO002.B.00001	3958620	Cap+	Proteobacteria	Deltaproteobacteria	1	0	1	5	29	NZ_CP010802
Dehalobacter sp. CF	DESP001.B.00001	3092048	Cap-	Firmicutes	Clostridia	0	0	2	3	13	NC_018867
Dehalobacter sp. DCA	DESP002.B.00001	3069953	Cap-	Firmicutes	Clostridia	0	0	1	2	0	NC_018866
Dehalococcoides sp. UCH007 DNA	DESP003.B.00001	1473548	Cap-	Chloroflexi	Dehalococcoidia	0	0	0	4	0	NZ_AP014722
Devosia sp. H5989	DESP004.B.00001	4594249	Cap+	Proteobacteria	Alphaproteobacteria	0	0	4	2	0	NZ_CP011300
Desulfovibrio sp. J2	DESP005.B.00001	3966573	Cap+	Proteobacteria	Deltaproteobacteria	0	0	2	1	0	NZ_CP014206
Devosia sp. DDS-1	DESP006.B.00001	5032994	Cap+	Proteobacteria	Alphaproteobacteria	0	0	0	1	13	NZ_CP012945
Desulfuromonas sp. DDH964	DESP007.B.00001	3924652	Cap-	Proteobacteria	Deltaproteobacteria	1	0	0	7	74	NZ_CP015080
Delftia sp. Cs1-4	DESP008.B.00001	6685842	Cap-	Proteobacteria	Betaproteobacteria	0	0	2	1	13	NC_015563
Dechlorosoma suillum PS	DESU001.B.00001	3806980	Cap-	Proteobacteria	Betaproteobacteria	1	0	1	0	15	NC_016616
Desulfocapsa sulfexigens DSM 10523	DESU002.B.00001	4023512	Cap+	Proteobacteria	Deltaproteobacteria	1	1	0	1	15	NC_020304 NC_020305
Deinococcus swuensis DY59	DESW001.B.00001	3531443	Cap+	Deinococcus-Thermus	Deinococci	0	0	1	2	17	NZ_CP010028
Desulfurobacterium thermolithotrophum DSM 11699	DETH001.B.00001	1541968	Cap-	Aquificae	Desulfurobacteriales	0	0	0	2	38	NC_015185
Desulfomonile tiedjei DSM 6799	DETI001.B.00001	6527027	Cap+	Proteobacteria	Deltaproteobacteria	0	1	1	0	60	NC_018025 NC_018026
Desulfobacula toluolica Tol2 complete genome.	DETO001.B.00001	5197905	Cap+	Proteobacteria	Deltaproteobacteria	1	0	1	4	88	NC_018645
Delftia tsuruhatensis CM13	DETS001.B.00001	7195716	Cap-	Proteobacteria	Betaproteobacteria	0	0	8	1	0	NZ_CP017420
Defluviitoga tunisiensis DTL3	DETU001.B.00001	2053097	Cap-	Thermotogae	Petrotogales	0	0	1	2	0	NZ_LN824141
Dermabacter vaginalis AD1-86	DEVA001.B.00001	2392314	Cap-	Actinobacteria	Micrococcales	0	0	0	5	0	NZ_CP012117
Desulfovibrio vulgaris DP4	DEVU001.B.00001	3661391	Cap+	Proteobacteria	Deltaproteobacteria	0	1	4	3	0	NC_008751 NC_008741
Desulfovibrio vulgaris str. 'Miyazaki F'	DEVU001.B.00002	4040304	Cap-	Proteobacteria	Deltaproteobacteria	0	0	4	0	0	NC_011769
Desulfovibrio vulgaris RCH1	DEVU001.B.00003	3734357	Cap+	Proteobacteria	Deltaproteobacteria	0	1	6	3	0	NC_017310 NC_017311
Desulfovibrio vulgaris str. Hildenborough	DEVU001.B.00004	3773159	Cap+	Proteobacteria	Deltaproteobacteria	0	1	7	3	0	NC_002937 NC_005863
Dickeya dadantii 3937	DIDA001.B.00001	4922802	Cap+	Proteobacteria	Gammaproteobacteria	0	0	1	2	20	NC_014500
Dichelobacter nodosus VCS1703A	DINO001.B.00001	1389350	Cap-	Proteobacteria	Gammaproteobacteria	0	0	1	1	0	NC_009446
Dialister pneumosintes F0677	DIPN001.B.00001	1274073	Cap-	Firmicutes	Negativicutes	0	0	0	3	0	NZ_CP017037
Dinoroseobacter shibae DFL 12	DISH001.B.00001	4417868	Cap+	Proteobacteria	Alphaproteobacteria	0	5	0	1	24	NC_009952 NC_009955 NC_009956 NC_009957 NC_009958 NC_009959
Dickeya solani IPO 2222	DISO001.B.00001	4919833	Cap+	Proteobacteria	Gammaproteobacteria	0	0	0	3	0	NZ_CP015137
Dictyoglomus thermophilum H-6-12	DITH001.B.00001	1959987	Cap-	Dictyoglomi	Dictyoglomales	0	0	0	3	0	NC_011297
Dictyoglomus turgidum DSM 6724	DITU001.B.00001	1855560	Cap-	Dictyoglomi	Dictyoglomales	0	0	0	1	0	NC_011661
Dickeya dadantii Ech586	DIZE001.B.00001	4818394	Cap+	Proteobacteria	Gammaproteobacteria	0	0	1	2	0	NC_013592
Dickeya zeae EC1	DIZE001.B.00002	4532364	Cap+	Proteobacteria	Gammaproteobacteria	0	0	2	2	14	NZ_CP006929
Dokdonia donghaensis DSW-1	DODO001.B.00001	3293944	Cap+	Bacteroidetes	Flavobacteriia	0	0	0	4	0	NZ_CP015125
Dokdonella koreensis DS-123	DOKO001.B.00001	4446619	Cap+	Proteobacteria	Gammaproteobacteria	1	0	0	0	0	NZ_CP015249
Dokdonia sp. MED134	DOSP001.B.00001	3302548	Cap+	Bacteroidetes	Flavobacteriia	0	0	0	1	0	NZ_CP009301
Krokinobacter sp. 4H-3-7-5	DOSP002.B.00001	3389993	Cap-	Bacteroidetes	Flavobacteriia	0	0	0	3	0	NC_015496
Draconibacterium orientale FH5T	DROR001.B.00001	5132075	Cap+	Bacteroidetes	Bacteroidia	0	0	0	4	35	NZ_CP007451
Dyadobacter fermentans DSM 18053	DYFE001.B.00001	6967790	Cap+	Bacteroidetes	Cytophagia	0	0	1	1	15	NC_013037
Dyella japonica A8	DYJA001.B.00001	4831185	Cap+	Proteobacteria	Gammaproteobacteria	0	0	0	1	0	NZ_CP008884
Dyella jiangningensis SBZ 3-12	DYJI001.B.00001	5396991	Cap+	Proteobacteria	Gammaproteobacteria	0	0	1	3	14	NZ_CP007444
Dyella thiooxydans ATSB10	DYTH001.B.00001	4227172	Cap+	Proteobacteria	Gammaproteobacteria	1	0	0	3	11	NZ_CP014841
Ectothiorhodospira sp. BSL-9	ECSP001.B.00001	3550080	Cap+	Proteobacteria	Gammaproteobacteria	1	0	0	3	75	NZ_CP011994
Echinicola vietnamensis DSM 17526	ECVI001.B.00001	5608040	Cap+	Bacteroidetes	Cytophagia	0	0	0	2	43	NC_019904
Edwardsiella tarda 080813	EDAN001.B.00001	4329652	Cap-	Proteobacteria	Gammaproteobacteria	0	2	4	1	17	NZ_CP006664 NZ_CP006665 NZ_CP006666
Edwardsiella hoshinae ATCC 35051	EDHO001.B.00001	3811650	Cap-	Proteobacteria	Gammaproteobacteria	0	0	1	1	0	NZ_CP016043
Edwardsiella ictaluri 93-146	EDIC001.B.00001	3812301	Cap-	Proteobacteria	Gammaproteobacteria	0	0	2	5	65	NC_012779
Edwardsiella piscicida C07-087	EDPI001.B.00001	3857040	Cap-	Proteobacteria	Gammaproteobacteria	0	0	4	1	0	NC_020796
Edwardsiella piscicida S11-285	EDPI001.B.00002	3926767	Cap-	Proteobacteria	Gammaproteobacteria	0	1	2	0	0	NZ_CP016044 NZ_CP016445
Edwardsiella sp. EA181011	EDSP001.B.00001	3934167	Cap-	Proteobacteria	Gammaproteobacteria	0	0	1	0	0	NZ_CP011364
Edwardsiella tarda EIB202	EDTA001.B.00001	3804166	Cap-	Proteobacteria	Gammaproteobacteria	0	1	0	1	14	NC_013508 NC_013509
Edwardsiella tarda FL6-60	EDTA001.B.00002	3728801	Cap-	Proteobacteria	Gammaproteobacteria	0	1	1	1	0	NC_017309 NC_017318
Edwardsiella tarda FL95-01	EDTA001.B.00003	3620701	Cap-	Proteobacteria	Gammaproteobacteria	1	0	2	2	0	NZ_CP011359
Eggerthella lenta DSM 2243	EGLE001.B.00001	3632260	Cap+	Actinobacteria	Coriobacteriia	0	0	1	1	16	NC_013204
Eggerthella sp. YY7918 DNA	EGSP001.B.00001	3123671	Cap-	Actinobacteria	Coriobacteriia	0	0	0	1	0	NC_015738
Ehrlichia canis str. Jake	EHCA001.B.00001	1315030	Cap-	Proteobacteria	Alphaproteobacteria	0	0	0	0	0	NC_007354
Ehrlichia chaffeensis str. Arkansas	EHCH001.B.00001	1176248	Cap-	Proteobacteria	Alphaproteobacteria	0	0	0	0	0	NC_007799
Ehrlichia chaffeensis str. Heartland	EHCH001.B.00002	1172721	Cap-	Proteobacteria	Alphaproteobacteria	0	0	0	0	0	NZ_CP007473
Ehrlichia chaffeensis str. Jax	EHCH001.B.00003	1176890	Cap-	Proteobacteria	Alphaproteobacteria	0	0	1	0	0	NZ_CP007475
Ehrlichia chaffeensis str. Liberty	EHCH001.B.00004	1176202	Cap-	Proteobacteria	Alphaproteobacteria	0	0	0	0	0	NZ_CP007476
Ehrlichia chaffeensis str. Osceola	EHCH001.B.00005	1175197	Cap-	Proteobacteria	Alphaproteobacteria	0	0	0	0	0	NZ_CP007477
Ehrlichia chaffeensis str. Saint Vincent	EHCH001.B.00006	1173884	Cap-	Proteobacteria	Alphaproteobacteria	0	0	0	0	0	NZ_CP007478
Ehrlichia chaffeensis str. Wakulla	EHCH001.B.00007	1174357	Cap-	Proteobacteria	Alphaproteobacteria	0	0	0	0	0	NZ_CP007479
Ehrlichia chaffeensis str. West Paces	EHCH001.B.00008	1170935	Cap-	Proteobacteria	Alphaproteobacteria	0	0	0	0	0	NZ_CP007480
Ehrlichia muris AS145	EHMU001.B.00001	1196717	Cap-	Proteobacteria	Alphaproteobacteria	0	0	1	0	0	NC_023063
Ehrlichia ruminantium Welgevonden	EHRU001.B.00001	1516355	Cap-	Proteobacteria	Alphaproteobacteria	0	0	0	0	0	NC_005295
Ehrlichia ruminantium str. Gardel	EHRU001.B.00002	1499920	Cap-	Proteobacteria	Alphaproteobacteria	0	0	0	0	0	NC_006831
Ehrlichia ruminantium str. Welgevonden	EHRU001.B.00003	1512977	Cap-	Proteobacteria	Alphaproteobacteria	0	0	0	0	0	NC_006832
Ehrlichia sp. HF	EHSP001.B.00001	1148904	Cap-	Proteobacteria	Alphaproteobacteria	0	0	0	0	0	NZ_CP007474
Elizabethkingia anophelis NUHP1	ELAN001.B.00001	4369828	Cap-	Bacteroidetes	Flavobacteriia	0	0	0	4	0	NZ_CP007547
Elizabethkingia anophelis FMS-007	ELAN001.B.00002	3938967	Cap+	Bacteroidetes	Flavobacteriia	0	0	0	1	0	NZ_CP006576
Elizabethkingia anophelis CSID_3015183678	ELAN001.B.00003	3931222	Cap-	Bacteroidetes	Flavobacteriia	0	0	0	2	0	NZ_CP014805
Elizabethkingia anophelis CSID_3015183684	ELAN001.B.00004	3931222	Cap-	Bacteroidetes	Flavobacteriia	0	0	0	0	0	NZ_CP015066
Elizabethkingia anophelis CSID_3000521207	ELAN001.B.00005	3853453	Cap-	Bacteroidetes	Flavobacteriia	0	0	0	2	0	NZ_CP015067
Elizabethkingia anophelis CSID_3015183681	ELAN001.B.00006	3931222	Cap-	Bacteroidetes	Flavobacteriia	0	0	0	2	0	NZ_CP015068
Elizabethkingia miricola BM10	ELMI001.B.00001	4242519	Cap+	Bacteroidetes	Flavobacteriia	0	0	0	1	21	NZ_CP011059
Elusimicrobium minutum Pei191	ELMI002.B.00001	1643562	Cap-	Elusimicrobia	Elusimicrobia	0	0	2	1	0	NC_010644
Emticicia oligotrophica DSM 17448	EMOL001.B.00001	5220361	Cap+	Bacteroidetes	Cytophagia	0	5	0	5	0	NC_018748 NC_018742 NC_018749 NC_018743 NC_018744 NC_018745
Ensifer adhaerens Casida A	ENAD001.B.00001	7267502	Cap+	Proteobacteria	Alphaproteobacteria	0	2	2	2	26	NZ_CP015880 NZ_CP015881 NZ_CP015882
Enterobacter aerogenes KCTC 2190	ENAE001.B.00001	5280350	Cap+	Proteobacteria	Gammaproteobacteria	0	0	2	2	0	NC_015663
Enterobacter aerogenes EA1509E complete genome.	ENAE001.B.00002	5591105	Cap+	Proteobacteria	Gammaproteobacteria	1	2	4	0	0	NC_020181 NC_020180 NC_020182
Enterobacter aerogenes CAV1320	ENAE001.B.00003	5138968	Cap+	Proteobacteria	Gammaproteobacteria	0	1	0	1	0	NZ_CP011574 NZ_CP011573
Enterobacter aerogenes FDAARGOS_152	ENAE001.B.00004	5317047	Cap+	Proteobacteria	Gammaproteobacteria	0	0	3	0	0	NZ_CP014029
Enterobacter aerogenes G7	ENAE001.B.00005	5626434	Cap+	Proteobacteria	Gammaproteobacteria	1	1	6	0	10	NZ_CP011539 NZ_CP011540
Enterobacter aerogenes FDAARGOS_139	ENAE001.B.00006	5297782	Cap+	Proteobacteria	Gammaproteobacteria	0	1	2	0	0	NZ_CP014748 NZ_CP014747
Enterobacter asburiae LF7a	ENAS001.B.00001	5012132	Cap+	Proteobacteria	Gammaproteobacteria	0	2	4	0	0	NC_015968 NC_015963 NC_015969
Enterobacter asburiae L1	ENAS001.B.00002	4561905	Cap+	Proteobacteria	Gammaproteobacteria	0	0	2	2	0	NZ_CP007546
Enterobacter asburiae CAV1043	ENAS001.B.00003	5031452	Cap+	Proteobacteria	Gammaproteobacteria	1	6	3	4	94	NZ_CP011591 NZ_CP011590 NZ_CP011589 NZ_CP011588 NZ_CP011587 NZ_CP011586 NZ_CP011585
Enterobacter asburiae ATCC 35953	ENAS001.B.00004	4806219	Cap+	Proteobacteria	Gammaproteobacteria	0	4	6	5	69	NZ_CP011863 NZ_CP011864 NZ_CP011866 NZ_CP011867 NZ_CP011865
Enterobacteriaceae bacterium FGI 57	ENBA001.B.00001	4762179	Cap+	Proteobacteria	Gammaproteobacteria	0	0	1	3	10	NC_020063
Enterococcus casseliflavus EC20	ENCA001.B.00001	3427276	Cap+	Firmicutes	Bacilli	0	0	0	0	0	NC_020995
Enterobacter cloacae ECNIH3	ENCL001.B.00001	5061388	Cap+	Proteobacteria	Gammaproteobacteria	1	4	1	3	57	NZ_CP008897 NZ_CP008899 NZ_CP008898 NZ_CP008900 NZ_CP008901
Enterobacter cloacae ECR091	ENCL001.B.00002	4959888	Cap+	Proteobacteria	Gammaproteobacteria	1	3	2	3	35	NZ_CP008905 NZ_CP008906 NZ_CP008907 NZ_CP008908
Enterobacter cloacae complex 'Hoffmann cluster III' DSM 14563	ENCL001.B.00003	4678566	Cap+	Proteobacteria	Gammaproteobacteria	0	1	2	0	0	NZ_CP017186 NZ_CP017187
Enterobacter cloacae complex 'Hoffmann cluster IV' DSM 16690	ENCL002.B.00001	4899997	Cap+	Proteobacteria	Gammaproteobacteria	0	1	1	3	18	NZ_CP017184 NZ_CP017185
Enterobacter asburiae 35734	ENCL003.B.00001	5276896	Cap+	Proteobacteria	Gammaproteobacteria	0	3	3	3	69	NZ_CP012162 NZ_CP010360 NZ_CP012163 NZ_CP012164
Enterobacter cloacae subsp. cloacae ATCC 13047	ENCL004.B.00001	5598796	Cap+	Proteobacteria	Gammaproteobacteria	0	2	10	1	49	NC_014121 NC_014107 NC_014108
Enterobacter cloacae subsp. dissolvens SDM	ENCL004.B.00002	4968248	Cap+	Proteobacteria	Gammaproteobacteria	0	0	2	0	0	NC_018079
Enterobacter cloacae EcWSU1	ENCL004.B.00003	4798091	Cap+	Proteobacteria	Gammaproteobacteria	0	1	4	1	0	NC_016514 NC_016515
Enterobacter cloacae subsp. cloacae ENHKU01	ENCL004.B.00004	4726582	Cap+	Proteobacteria	Gammaproteobacteria	0	0	3	0	0	NC_018405
Enterobacter cloacae P101	ENCL004.B.00005	5369929	Cap+	Proteobacteria	Gammaproteobacteria	0	0	4	3	15	NZ_CP006580
Enterobacter cloacae ECNIH2	ENCL004.B.00006	5502685	Cap+	Proteobacteria	Gammaproteobacteria	2	3	6	2	90	NZ_CP008823 NZ_CP008824 NZ_CP008825 NZ_CP008826
Enterobacter cloacae GGT036	ENCL004.B.00007	4848754	Cap+	Proteobacteria	Gammaproteobacteria	0	0	3	1	0	NZ_CP009756
Enterobacter cloacae ECNIH4	ENCL004.B.00008	4946444	Cap+	Proteobacteria	Gammaproteobacteria	1	3	3	4	24	NZ_CP009850 NZ_CP009852 NZ_CP009853 NZ_CP009851
Enterobacter cloacae ECNIH5	ENCL004.B.00009	4927441	Cap+	Proteobacteria	Gammaproteobacteria	1	4	2	2	45	NZ_CP009854 NZ_CP009855 NZ_CP009857 NZ_CP009856 NZ_CP009858
Enterobacter cloacae CAV1311	ENCL004.B.00010	5006987	Cap+	Proteobacteria	Gammaproteobacteria	1	3	6	1	35	NZ_CP011572 NZ_CP011571 NZ_CP011570 NZ_CP011569
Enterobacter cloacae CAV1668	ENCL004.B.00011	5004730	Cap+	Proteobacteria	Gammaproteobacteria	0	2	7	1	36	NZ_CP011584 NZ_CP011583 NZ_CP011582
Enterobacter cloacae CAV1411	ENCL004.B.00012	5005065	Cap+	Proteobacteria	Gammaproteobacteria	1	2	5	1	35	NZ_CP011581 NZ_CP011580 NZ_CP011579
Enterobacter cloacae CAV1669	ENCL004.B.00013	4973529	Cap+	Proteobacteria	Gammaproteobacteria	1	2	6	1	34	NZ_CP011650 NZ_CP011649 NZ_CP011648
Enterobacter cloacae UW5	ENCL004.B.00014	4904981	Cap+	Proteobacteria	Gammaproteobacteria	0	0	2	1	0	NZ_CP011798
Enterococcus durans KLDS6.0933	ENDU001.B.00001	3071804	Cap-	Firmicutes	Bacilli	0	2	0	3	77	NZ_CP012366 NZ_CP012367 NZ_CP012368
Enterococcus durans KLDS 6.0930	ENDU001.B.00002	3071879	Cap-	Firmicutes	Bacilli	0	2	0	1	76	NZ_CP012384 NZ_CP012385 NZ_CP012386
Enterococcus faecalis V583	ENFA001.B.00001	3359974	Cap-	Firmicutes	Bacilli	0	3	4	2	27	NC_004668 NC_004669 NC_004671 NC_004670
Enterococcus faecalis OG1RF	ENFA001.B.00002	2739625	Cap-	Firmicutes	Bacilli	0	0	0	1	0	NC_017316
Enterococcus faecalis D32	ENFA001.B.00003	3062505	Cap+	Firmicutes	Bacilli	0	2	4	1	0	NC_018221 NC_018223 NC_018222
Enterococcus faecalis str. Symbioflor 1	ENFA001.B.00004	2810675	Cap-	Firmicutes	Bacilli	0	0	3	1	24	NC_019770
Enterococcus faecalis DENG1	ENFA001.B.00005	2961043	Cap-	Firmicutes	Bacilli	0	0	3	2	13	NZ_CP004081
Enterococcus faecalis ATCC 29212	ENFA001.B.00006	3048131	Cap-	Firmicutes	Bacilli	0	2	2	3	16	NZ_CP008816 NZ_CP008815 NZ_CP008814
Enterococcus faecalis LD33	ENFA001.B.00007	2803429	Cap-	Firmicutes	Bacilli	0	0	1	2	21	NZ_CP014949
Enterococcus faecalis KB1	ENFA001.B.00008	3026016	Cap-	Firmicutes	Bacilli	0	0	0	1	27	NZ_CP015410
Enterococcus faecium DO	ENFA002.B.00001	3052572	Cap+	Firmicutes	Bacilli	0	3	3	1	98	NC_017960 NC_017963 NC_017962 NC_017961
Enterococcus faecium Aus0004	ENFA002.B.00002	3019780	Cap+	Firmicutes	Bacilli	0	3	5	2	48	NC_017022 NC_017032 NC_017024 NC_017023
Enterococcus faecium NRRL B-2354	ENFA002.B.00003	2849891	Cap+	Firmicutes	Bacilli	0	1	3	2	24	NC_020207 NC_020208
Enterococcus faecium Aus0085	ENFA002.B.00004	3239275	Cap+	Firmicutes	Bacilli	0	6	4	1	57	NC_021994 NC_021987 NC_021995 NC_021988 NC_021989 NC_021996 NC_021990
Enterococcus faecium T110	ENFA002.B.00005	2737963	Cap+	Firmicutes	Bacilli	0	1	1	0	16	NZ_CP006030 NZ_CP006031
Enterococcus faecium 64/3	ENFA002.B.00006	2572333	Cap+	Firmicutes	Bacilli	0	0	2	0	0	NZ_CP012522
Enterococcus faecium UW7606x64/3 TC1	ENFA002.B.00007	2753355	Cap+	Firmicutes	Bacilli	0	1	3	0	18	NZ_CP013009 NZ_CP013010
Enterococcus faecium 6E6	ENFA002.B.00008	3397853	Cap+	Firmicutes	Bacilli	0	2	4	3	0	NZ_CP013994 NZ_CP013995 NZ_CP013996
Enterococcus faecium UW8175	ENFA002.B.00009	2878192	Cap+	Firmicutes	Bacilli	0	3	2	1	55	NZ_CP011828 NZ_CP011829 NZ_CP011830 NZ_CP011831
Enterococcus faecium E39	ENFA002.B.00010	3108034	Cap+	Firmicutes	Bacilli	0	5	3	1	90	NZ_CP011281 NZ_CP011282 NZ_CP011283 NZ_CP015123 NZ_CP011284 NZ_CP011285
Enterococcus faecium E745	ENFA002.B.00011	3168410	Cap+	Firmicutes	Bacilli	0	6	4	1	97	NZ_CP014529 NZ_CP014530 NZ_CP014535 NZ_CP014534 NZ_CP014531 NZ_CP014533 NZ_CP014532
Enterococcus faecium isolate EFE10021	ENFA002.B.00012	2614649	Cap+	Firmicutes	Bacilli	0	0	1	1	0	NZ_LN999844
Enterococcus gallinarum FDAARGOS_163	ENGA001.B.00001	3821349	Cap+	Firmicutes	Bacilli	0	1	2	1	0	NZ_CP014067 NZ_CP014068
Enterococcus hirae ATCC 9790	ENHI001.B.00001	2856440	Cap+	Firmicutes	Bacilli	0	1	3	1	0	NC_018081 NC_015845
Enterococcus hirae R17	ENHI001.B.00002	2960055	Cap+	Firmicutes	Bacilli	0	1	1	2	0	NZ_CP015516 NZ_CP015517
Enterobacter hormaechei subsp. oharae 34978	ENHO001.B.00001	5160986	Cap+	Proteobacteria	Gammaproteobacteria	1	6	6	6	26	NZ_CP012165 NZ_CP010363 NZ_CP010365 NZ_CP010366 NZ_CP010367 NZ_CP010364 NZ_CP012166
Enterobacter cloacae 34998	ENHO001.B.00002	5303516	Cap+	Proteobacteria	Gammaproteobacteria	2	5	2	1	40	NZ_CP012167 NZ_CP012168 NZ_CP012169 NZ_CP010383 NZ_CP010382 NZ_CP010381
Enterobacter hormaechei subsp. steigerwaltii 34977	ENHO001.B.00003	5209251	Cap+	Proteobacteria	Gammaproteobacteria	1	3	3	4	32	NZ_CP010376 NZ_CP012170 NZ_CP010374 NZ_CP010375
Enterobacter cloacae 34983	ENHO001.B.00004	5063734	Cap+	Proteobacteria	Gammaproteobacteria	1	3	4	3	63	NZ_CP010377 NZ_CP010380 NZ_CP010378 NZ_CP010379
Enterobacter cloacae 34399	ENHO001.B.00005	5056146	Cap+	Proteobacteria	Gammaproteobacteria	0	3	7	2	0	NZ_CP010384 NZ_CP010386 NZ_CP010385 NZ_CP010387
Enterobacter hormaechei subsp. oharae DSM 16687	ENHO001.B.00006	4724316	Cap+	Proteobacteria	Gammaproteobacteria	0	0	3	3	24	NZ_CP017180
Enterobacter hormaechei subsp. steigerwaltii DSM 16691	ENHO001.B.00007	4782480	Cap+	Proteobacteria	Gammaproteobacteria	0	0	4	2	0	NZ_CP017179
Enterobacter kobei DSM 13645	ENKO001.B.00001	4927478	Cap+	Proteobacteria	Gammaproteobacteria	0	1	5	3	85	NZ_CP017181 NZ_CP017182
Enterobacter lignolyticus SCF1	ENLI001.B.00001	4814049	Cap+	Proteobacteria	Gammaproteobacteria	0	0	1	2	11	NC_014618
Enterobacter ludwigii EN-119	ENLU001.B.00001	4952770	Cap+	Proteobacteria	Gammaproteobacteria	0	1	2	1	0	NZ_CP017279 NZ_CP017280
Enterococcus mundtii QU 25 DNA	ENMU001.B.00001	3351060	Cap-	Firmicutes	Bacilli	0	5	3	0	0	NC_022878 NC_022879 NC_022883 NC_022880 NC_022884 NC_022881
Endosymbiont of Bathymodiolus septemdierum str. Myojin knoll DNA	ENOF001.B.00001	1469434	Cap+	Proteobacteria	Gammaproteobacteria	1	0	1	5	0	NZ_AP013042
Endosymbiont of unidentified scaly snail isolate Monju DNA	ENOF002.B.00001	2597759	Cap+	Proteobacteria	Gammaproteobacteria.	1	0	0	1	0	NZ_AP012978
Endosymbiont of Llaveia axin axin	ENOF003.B.00001	309299	Cap-	Bacteroidetes	Flavobacteriia.	0	0	0	0	0	NZ_CP006873
Endosymbiont of Acanthamoeba sp. UWC8	ENOF004.B.00001	1615277	Cap-	Proteobacteria	Alphaproteobacteria	0	0	1	0	0	NZ_CP004403
Endomicrobium proavitum Rsa215	ENPR001.B.00001	1588979	Cap-	Elusimicrobia	Endomicrobia	0	0	0	0	0	NZ_CP009498
Enterobacter sp. R4-368	ENSP001.B.00001	5155034	Cap+	Proteobacteria	Gammaproteobacteria	0	1	2	5	0	NC_021500 NC_021492
Enterobacter sp. E20	ENSP002.B.00001	4763114	Cap+	Proteobacteria	Gammaproteobacteria	0	0	4	1	18	NZ_CP012999
Enterobacter sp. FY-07	ENSP003.B.00001	5138701	Cap+	Proteobacteria	Gammaproteobacteria	0	3	5	3	0	NZ_CP012487 NZ_CP012488 NZ_CP012489 NZ_CP012490
Enterobacter sp. ODB01	ENSP004.B.00001	4534036	Cap+	Proteobacteria	Gammaproteobacteria	0	0	3	2	0	NZ_CP015227
Enterobacter sp. HK169	ENSP005.B.00001	4551186	Cap+	Proteobacteria	Gammaproteobacteria	0	0	2	2	0	NZ_CP017087
Enterobacter sp. 638	ENSP006.B.00001	4676461	Cap+	Proteobacteria	Gammaproteobacteria	0	1	6	0	0	NC_009436 NC_009425
Enterobacter xiangfangensis LMG27195	ENXI001.B.00001	4661849	Cap+	Proteobacteria	Gammaproteobacteria	0	0	2	1	0	NZ_CP017183
Erwinia amylovora ATCC 49946 chromosomal sequence.	ERAM001.B.00001	3905604	Cap+	Proteobacteria	Gammaproteobacteria	0	2	0	2	0	NC_013971 NC_013973 NC_013972
Erwinia amylovora CFBP1430 complete genome.	ERAM001.B.00002	3833832	Cap+	Proteobacteria	Gammaproteobacteria	0	1	0	2	0	NC_013961 NC_013957
Erythrobacter atlanticus s21-N3	ERAT001.B.00001	3226359	Cap+	Proteobacteria	Alphaproteobacteria	0	1	1	3	24	NZ_CP011310 NZ_CP015441
Erysipelotrichaceae bacterium I46	ERBA001.B.00001	4468295	Cap-	Firmicutes	Erysipelotrichia	0	0	2	3	21	NZ_CP015404
Erwinia billingiae Eb661 complete .	ERBI001.B.00001	5372268	Cap+	Proteobacteria	Gammaproteobacteria	0	2	2	1	0	NC_014306 NC_014305 NC_014304
Erwinia sp. EM595 EM595	ERGE001.B.00001	4481256	Cap+	Proteobacteria	Gammaproteobacteria	0	2	2	1	0	NZ_LN907827 NZ_LN907828 NZ_LN907829
Erythrobacter litoralis HTCC2594	ERLI001.B.00001	3052398	Cap+	Proteobacteria	Alphaproteobacteria	0	0	1	3	10	NC_007722
Erythrobacter litoralis DSM 8509	ERLI001.B.00002	3251353	Cap+	Proteobacteria	Alphaproteobacteria	0	0	0	1	14	NZ_CP017057
Erwinia pyrifoliae Ep1/96 complete .	ERPY001.B.00001	4072846	Cap+	Proteobacteria	Gammaproteobacteria	0	4	1	3	30	NC_012214 NC_013263 NC_013265 NC_013264 NC_013954
Erysipelothrix rhusiopathiae str. Fujisawa DNA	ERRH001.B.00001	1787941	Cap-	Firmicutes	Erysipelotrichia	0	0	1	2	13	NC_015601
Erysipelothrix rhusiopathiae SY1027	ERRH001.B.00002	1752910	Cap-	Firmicutes	Erysipelotrichia	0	0	0	1	0	NC_021354
Erysipelothrix rhusiopathiae GXBY-1	ERRH001.B.00003	1876490	Cap-	Firmicutes	Erysipelotrichia	0	0	1	0	13	NZ_CP014861
Erysipelothrix rhusiopathiae WH13013	ERRH001.B.00004	1778058	Cap-	Firmicutes	Erysipelotrichia	0	0	1	2	13	NZ_CP017116
Erysipelothrix sp. LV19	ERSP001.B.00001	2511486	Cap+	Firmicutes	Erysipelotrichia	0	1	2	4	15	NZ_CP013213 NZ_CP013214
Erwinia sp. Ejp617	ERSP002.B.00001	3957675	Cap+	Proteobacteria	Gammaproteobacteria	0	5	1	2	0	NC_017445 NC_017442 NC_017443 NC_017446 NC_017447 NC_017444
Erwinia tasmaniensis ET1/99 complete .	ERTA001.B.00001	4067864	Cap+	Proteobacteria	Gammaproteobacteria	0	5	1	5	0	NC_010694 NC_010697 NC_010693 NC_010699 NC_010696 NC_010695
Escherichia albertii KF1	ESAL001.B.00001	4701875	Cap+	Proteobacteria	Gammaproteobacteria	0	0	4	4	79	NZ_CP007025
Escherichia albertii DNA	ESAL001.B.00002	4657167	Cap+	Proteobacteria	Gammaproteobacteria	0	0	5	3	0	NZ_AP014857
Escherichia coli str. K-12 substr. MG1655	ESCO001.B.00001	4641652	Cap+	Proteobacteria	Gammaproteobacteria	0	0	0	3	46	NC_000913
Escherichia coli CFT073	ESCO001.B.00002	5231428	Cap+	Proteobacteria	Gammaproteobacteria	0	0	3	4	36	NC_004431
Escherichia coli O157	ESCO001.B.00003	5594477	Cap+	Proteobacteria	Gammaproteobacteria	0	2	10	1	43	NC_002695 NC_002128 NC_002127
Escherichia coli BL21(DE3)	ESCO001.B.00004	4558947	Cap+	Proteobacteria	Gammaproteobacteria	0	0	3	3	54	NC_012892
Escherichia coli str. K-12 substr. W3110 DNA	ESCO001.B.00005	4646332	Cap+	Proteobacteria	Gammaproteobacteria	0	0	3	3	50	NC_007779
Escherichia coli SE11 DNA	ESCO001.B.00006	5155626	Cap+	Proteobacteria	Gammaproteobacteria	0	6	7	1	33	NC_011415 NC_011419 NC_011413 NC_011416 NC_011407 NC_011408 NC_011411
Escherichia coli SE15 DNA	ESCO001.B.00007	4839683	Cap+	Proteobacteria	Gammaproteobacteria	0	1	1	1	40	NC_013654 NC_013655
Escherichia coli O103	ESCO001.B.00008	5524860	Cap+	Proteobacteria	Gammaproteobacteria	0	1	9	1	48	NC_013353 NC_013354
Escherichia coli O111	ESCO001.B.00009	5766081	Cap+	Proteobacteria	Gammaproteobacteria	0	5	13	0	51	NC_013364 NC_013365 NC_013370 NC_013366 NC_013367 NC_013368
Escherichia coli UTI89	ESCO001.B.00010	5179971	Cap+	Proteobacteria	Gammaproteobacteria	0	1	6	4	29	NC_007946 NC_007941
Escherichia coli 536	ESCO001.B.00011	4938920	Cap+	Proteobacteria	Gammaproteobacteria	0	0	1	3	27	NC_008253
Escherichia coli APEC O1	ESCO001.B.00012	5497653	Cap+	Proteobacteria	Gammaproteobacteria	1	2	10	4	39	NC_008563 NC_009838 NC_009837
Escherichia coli E24377A	ESCO001.B.00013	5249288	Cap+	Proteobacteria	Gammaproteobacteria	0	6	6	4	91	NC_009801 NC_009786 NC_009790 NC_009788 NC_009787 NC_009789 NC_009791
Escherichia coli HS	ESCO001.B.00014	4643538	Cap+	Proteobacteria	Gammaproteobacteria	0	0	5	0	57	NC_009800
Escherichia coli B str. REL606	ESCO001.B.00015	4629812	Cap+	Proteobacteria	Gammaproteobacteria	0	0	1	3	55	NC_012967
Escherichia coli ATCC 8739	ESCO001.B.00016	4746218	Cap+	Proteobacteria	Gammaproteobacteria	0	0	3	3	52	NC_010468
Escherichia coli str. K12 substr. DH10B	ESCO001.B.00017	4686137	Cap+	Proteobacteria	Gammaproteobacteria	0	0	4	0	56	NC_010473
Escherichia coli SMS-3-5	ESCO001.B.00018	5215377	Cap+	Proteobacteria	Gammaproteobacteria	1	4	2	4	60	NC_010498 NC_010488 NC_010485 NC_010486 NC_010487
Escherichia coli O157	ESCO001.B.00019	5704171	Cap+	Proteobacteria	Gammaproteobacteria	0	2	9	1	50	NC_011353 NC_011350 NC_011351
Escherichia coli O157	ESCO001.B.00020	5622737	Cap+	Proteobacteria	Gammaproteobacteria	0	1	10	1	49	NC_013008 NC_013010
Escherichia coli BW2952	ESCO001.B.00021	4578159	Cap+	Proteobacteria	Gammaproteobacteria	0	0	4	3	42	NC_012759
Escherichia coli BL21(DE3)	ESCO001.B.00022	4558953	Cap+	Proteobacteria	Gammaproteobacteria	0	0	3	3	54	NC_012971
Escherichia coli DH1	ESCO001.B.00023	4630707	Cap+	Proteobacteria	Gammaproteobacteria	0	0	3	2	49	NC_017625
Escherichia coli 'BL21-Gold(DE3)pLysS AG'	ESCO001.B.00024	4570938	Cap+	Proteobacteria	Gammaproteobacteria	0	0	2	3	59	NC_012947
Escherichia coli O55	ESCO001.B.00025	5452353	Cap+	Proteobacteria	Gammaproteobacteria	0	1	12	1	26	NC_013941 NC_013942
Escherichia coli IHE3034	ESCO001.B.00026	5108383	Cap+	Proteobacteria	Gammaproteobacteria	0	0	10	4	16	NC_017628
Escherichia coli 55989	ESCO001.B.00027	5154862	Cap+	Proteobacteria	Gammaproteobacteria	0	0	7	4	76	NC_011748
Escherichia coli IAI1	ESCO001.B.00028	4700560	Cap+	Proteobacteria	Gammaproteobacteria	0	0	3	1	28	NC_011741
Escherichia coli IAI39	ESCO001.B.00029	5132068	Cap+	Proteobacteria	Gammaproteobacteria	0	0	6	3	52	NC_011750
Escherichia coli 0127	ESCO001.B.00030	5069678	Cap+	Proteobacteria	Gammaproteobacteria	0	2	9	2	31	NC_011601 NC_011603 NC_011602
Escherichia coli 042 complete genome.	ESCO001.B.00031	5355323	Cap+	Proteobacteria	Gammaproteobacteria	1	1	5	0	52	NC_017626 NC_017627
Escherichia coli O26	ESCO001.B.00032	5855531	Cap+	Proteobacteria	Gammaproteobacteria	0	4	14	2	96	NC_013361 NC_013369 NC_013362 NC_013363 NC_014543
[truncated: 3,777 more rows]
[truncated: 1 more columns]
